# Supplementary material for: Identification of Photosynthesis-Associated C4 Candidate Genes through Comparative Leaf Gradient Transcriptome in Multiple Lineages of C3 and C4 Species
Source: PLoS One. 2015 Oct 14;10(10):e0140629. doi: 10.1371/journal.pone.0140629 (PMC4605685; doi:10.1371/journal.pone.0140629)
Supplement: S1 Table — (XLSX) [file pone.0140629.s019.xlsx]

## Sheet: primer sequences
qPCR of Sorghum and Setaria
Common name	Identifier	Forward	Reverse
NADP-MDH	Sb07g023920	TGCAGATCGAAGGGTGATGGTGAT	ATGGGCAACGCATTTCTTCTCAGC
NADP-ME	Sb03g003230	TGTTATTTCTGGAGCCGTCCGTGT	TGATGTTGGTGAAGGGTGGGAAGA
PEPC	Sb10g021330	TGGGAAGCAGCTCAGGGACAAATA	TGCTTCAGGTAAGGATCGCCTTCA
PPDK	Sb09g019930	TGTTCAACTCGTGGGAGAGC	CACGCCAGTACCAGAAGTGT
PPDK-RP	Sb02g035200	TCATTGCGGTCACTGGGAAA	AGGCTATGGTGCTTGACACA
SUT2	Sb01g045720	AAGAAGCAGGCGAAACGAGA	GCACAGAGACCTGACCAGAC
NADP-MDH	Si013632m.g	TAGCACTAAAAGCAGGCGTGT	CTTTCACTGGTCTCCCATCAA
NADP-ME	Si000645m.g	GTATGGGTCCATCTTTAGACAACC	CTCTGAGGCCAGTTCCTTAGAA
PEPC	Si005789m.g	GCTCCTCTCATTCAGTTCTCTTCT	GAGAAGTACAAGTTTGACGCCATC
PPDK	Si021174m.g	ATTGGCGATTACCTGTGCTG	CAGGCATCAAGGAACCAGTA
PPDK-RP	Si032116m.g	AGGCCATCTACTTGGTGTCG	GCTTGCTTGATTAACCCGGAG
SUT2	Si035196m.g	TTCTTGGATGGCGTTGGGAA	CACAGCCACCAGAAAAGCAC

## Sheet: qPCR vs RNA-seq
qPCR vs. RNA-seq in Setaria
	Section	Fold change in qPCR	Fold change in RNA-seq	Correlation
PEPC	Sec1	1	1	0.987423
	Sec2	1.43599	9.59894
	Sec11	4.18078	34.1288
	Sec13	4.0676	29.1211
PPDK	Sec1	1	1	0.897762
	Sec2	3.86533	11.5741
	Sec11	5.67443	30.6624
	Sec13	4.64632	33.5475
SUT2	Sec1	1	1	0.878357
	Sec2	3.22334	20.5365
	Sec11	3.7812	70.0746
	Sec13	6.09368	74.7792
NADP-ME	Sec1	1	1	0.714633
	Sec2	1.12679	12.6236
	Sec11	1.43705	30.6072
	Sec13	2.26243	27.1023
PPDK-RP	Sec1	1	1	0.812754
	Sec2	2.71198	6.7728
	Sec11	3.82485	19.8972
	Sec13	6.33665	16.8854
NADP-MDH	Sec1	1	1	0.961382
	Sec2	0.925368	3.68856
	Sec11	2.64034	10.3719
	Sec13	2.51593	9.4846
			average of correlation	0.875385
qPCR vs. RNA-seq in Sorghum
	Section	Fold change in qPCR	Fold change in RNA-seq	Correlation
PEPC	Sec1	1	1	0.945315
	Sec3	42.9122	7.32239
	Sec9	151.998	28.3514
	Sec11	60.8979	19.305
PPDK	Sec1	1	1	0.953978
	Sec3	23.3321	5.70573
	Sec9	102.297	18.6624
	Sec11	51.0366	14.8085
SUT2	Sec1	1	1	0.952774
	Sec3	1.94788	1.96806
	Sec9	7.79941	10.6289
	Sec11	5.94889	11.559
NADP-ME	Sec1	1	1	0.984629
	Sec3	5.64979	11.7418
	Sec9	10.6654	16.9814
		0	0
PPDK-RP	Sec1	1	1	0.994343
	Sec3	2.10675	7.7376
	Sec9	5.43573	56.4446
	Sec11	5.65396	57.2994
NADP-MDH	Sec1	1	1	0.753955
	Sec3	5.61325	4.25892
	Sec9	4.52984	7.16172
			average of correlation	0.930832
