# Supplementary material for: Identification of Photosynthesis-Associated C4 Candidate Genes through Comparative Leaf Gradient Transcriptome in Multiple Lineages of C3 and C4 Species
Source: PLoS One. 2015 Oct 14;10(10):e0140629. doi: 10.1371/journal.pone.0140629 (PMC4605685; doi:10.1371/journal.pone.0140629)
Supplement: S2 Table — Numbers are—log10 transformed q values. (XLSX) [file pone.0140629.s020.xlsx]

## Sheet: edit2
category	M.black	M.blue	M.cyan	M.green	M.greenyellow	M.grey	M.grey60	M.lightcyan	M.midnightblue	M.pink	R.bisque4	R.black	R.blue	R.darkgrey	R.darkmagenta	R.darkorange	R.darkred	R.floralwhite	R.grey	R.magenta	R.orange	R.sienna3	S.darkorange	S.darkorange2	S.darkturquoise	S.floralwhite	S.grey	S.ivory	S.orangered4	S.paleturquoise	S.pink	S.plum1	S.royalblue	S.yellow	G.black	G.blue	G.brown	G.brown4	G.coral2	G.darkolivegreen	G.darkorange	G.darkorange2	G.darkred	G.darkseagreen4	G.darkslateblue	G.floralwhite	G.grey	G.lavenderblush3	G.lightcyan
amino acid metabolism	0	7.90306	0	2.20271	0	0	0	0	0	0	4.28277	0	3.08078	2.57803	0	21.562	0	0	9.86215	1.39456	0	0	0	0	0	0	0	0	0	4.59983	8.68035	0	0	0	0	2.94812	0	0	0	0	0	1.59707	0	0	0	0	0	0	0
amino acid metabolism.degradation	0	0	0	0	0	1.35583	0	0	0	0	1.48572	0	1.41709	0	0	3.91215	0	0	3.93691	1.36587	0	0	0	0	0	0	0	0	0	2.05162	0	0	0	0	0	0	0	0	0	0	0	0	0	0	0	0	0	0	0
amino acid metabolism.synthesis	0	11.4532	0	2.20271	0	0	0	0	0	0	3.06089	0	1.93445	1.47888	0	18.0634	0	0	6.24292	0	0	0	0	0	0	0	0	0	0	2.87476	8.08919	0	0	1.49118	0	3.84796	0	0	0	0	0	1.81565	0	0	0	0	0	0	0
cell	0	9.05858	0	0	0	1.51715	0	0	0	0	0	2.41368	32.8272	0	0	1.96808	0	0	7.03109	0	4.01917	0	2.69372	0	0	0	0	0	0	0	0	0	0	0	0	0	0	0	0	0	2.07161	0	0	0	0	0	4.37466	0	0
cell.cycle	0	0	0	0	0	0	0	0	0	0	0	3.95803	2.09074	0	0	0	0	0	2.73299	0	0	0	0	0	0	0	0	0	0	0	0	0	0	0	0	0	0	0	0	0	0	0	0	0	0	0	0	0	0
cell.division	0	0	0	0	0	1.99052	0	0	0	0	0	0	2.7772	0	0	0	0	0	2.92929	0	0	0	0	0	0	0	0	0	0	0	0	0	0	0	0	0	0	0	0	0	0	0	0	0	0	0	0	0	0
cell.organisation	1.66548	6.40246	0	0	0	0	0	0	0	0	0	0	13.3006	0	0	2.77027	0	0	0	0	2.25174	0	0	0	0	0	0	0	0	0	0	0	0	0	0	0	0	0	0	0	1.32952	0	0	0	0	0	1.3737	0	0
cell.vesicle transport	0	10.3116	0	0	0	0	0	0	0	0	0	0	19.2386	0	0	0	0	0	3.70814	0	1.4975	0	4.78525	0	1.8271	0	0	0	0	0	0	0	0	0	0	0	0	0	0	0	0	0	0	0	0	0	2.78555	0	0
cell wall	0	21.3122	0	0	0	0	0	0	0	0	0	0	13.0641	0	0	14.2497	0	0	0	0	0	0	0	0	0	0	0	0	0	0	2.97442	0	0	5.3723	0	0	12.5185	0	0	0	0	0	0	0	0	0	0	0	0
cell wall.cellulose synthesis	0	6.80843	0	0	0	0	0	0	0	0	0	0	0	0	0	8.3539	0	0	0	0	0	0	0	0	0	0	0	0	0	0	0	0	0	2.84855	0	0	3.84693	0	0	0	0	0	0	0	0	0	0	0	0
cell wall.cell wall proteins	0	10.3656	0	0	0	0	0	0	0	0	0	0	10.5841	0	0	1.74102	0	0	0	0	0	0	0	0	0	0	0	0	0	0	1.99706	0	0	1.30475	0	0	4.73018	0	0	0	0	0	0	0	0	0	0	0	0
cell wall.degradation	0	1.92839	0	0	0	0	0	0	0	0	0	0	4.04663	0	0	3.05596	0	0	0	0	0	0	0	0	0	0	0	0	0	0	0	0	0	1.57256	0	0	1.90338	0	0	0	0	0	0	0	0	0	0	0	0
cell wall.precursor synthesis	0	7.22193	0	0	0	0	0	0	0	0	0	0	0	0	0	8.46545	1.63628	0	0	0	0	0	0	0	0	0	0	0	0	0	0	0	0	1.57256	0	0	0	0	0	0	0	0	0	0	0	0	0	0	0
development	0	0	0	0	0	2.7094	0	0	0	0	0	0	3.28762	0	0	1.64255	2.44086	0	8.4122	0	0	0	0	0	0	0	0	0	0	0	0	0	0	0	0	0	0	0	0	0	0	0	0	0	0	0	0	0	0
hormone metabolism	3.66822	2.18927	0	0	0	0	0	0	0	0	0	0	1.47002	0	0	4.15863	0	0	9.43381	0	0	0	0	0	0	0	0	0	1.74606	0	0	0	0	0	0	0	0	0	0	0	0	0	0	0	0	0	0	0	0
hormone metabolism.auxin	0	2.19565	0	0	0	0	0	0	0	0	0	0	0	0	0	1.89279	0	0	4.11082	0	0	0	0	0	0	0	0	0	0	0	0	0	0	0	0	0	1.88877	0	0	0	0	0	0	0	0	0	0	0	0
hormone metabolism.ethylene	1.74908	0	0	0	0	0	0	0	0	0	0	0	0	0	0	1.38117	0	0	2.00261	0	0	0	0	0	0	0	0	0	1.74606	0	0	0	0	0	0	0	0	0	0	0	0	0	0	0	0	0	0	0	0
lipid metabolism	0	6.13071	0	3.73469	0	0	0	0	3.23414	0	1.41768	0	17.9918	1.5016	1.62079	8.44039	0	0	8.13582	0	0	0	0	0	0	0	0	0	0	3.20671	3.18065	0	0	3.55923	1.61051	0	0	0	1.83452	0	0	0	0	0	0	0	0	0	0
lipid metabolism.FA synthesis and FA elongation	0	4.32856	0	3.04663	0	0	0	0	1.67574	0	0	0	12.1136	0	0	6.17612	0	0	1.61201	0	0	0	0	0	0	0	0	0	0	0	0	0	0	1.68179	1.6859	0	2.19833	0	0	0	0	0	0	0	0	0	0	0	0
lipid metabolism.glycolipid synthesis	0	0	0	0	0	0	0	0	0	0	0	0	0	0	0	0	1.65349	0	1.9737	0	0	0	0	0	0	0	0	0	0	0	0	2.00114	0	1.78725	1.30615	0	0	0	0	0	0	0	0	0	0	0	0	0	0
lipid metabolism.lipid degradation	0	0	0	0	0	0	0	0	0	0	0	0	3.4743	0	0	1.82082	0	0	0	0	0	0	0	1.3574	0	0	0	0	0	1.54029	1.80797	0	0	0	0	0	0	0	0	0	0	0	0	0	0	0	0	0	0
major CHO metabolism	8.72958	0	0	0	0	0	0	0	0	4.46115	0	0	3.81267	2.31723	0	0	1.88282	0	7.0632	4.25326	0	0	0	0	0	2.3291	0	0	0	0	0	0	0	0	5.42023	0	1.36454	0	0	0	0	0	0	0	0	0	0	0	0
major CHO metabolism.degradation	3.89943	0	0	1.54592	0	0	0	0	0	0	0	0	3.52682	0	0	0	1.79188	0	3.15972	0	0	0	0	0	0	0	0	0	0	0	0	0	0	0	2.34069	0	1.36454	0	0	0	0	0	0	0	0	0	0	0	0
major CHO metabolism.synthesis	4.52401	0	0	0	0	0	0	0	0	3.73936	0	0	0	2.87672	0	0	0	0	4.28408	4.25326	0	0	0	0	0	3.01022	0	0	0	0	0	2.07573	0	0	2.93884	0	0	0	0	0	0	0	0	0	0	0	0	0	0
metal handling	2.86796	0	0	0	0	0	0	0	0	0	1.36852	0	0	0	0	0	1.51362	0	0	0	0	0	0	0	0	2.33982	0	0	0	0	0	0	0	0	2.79792	0	0	0	0	0	0	0	0	0	0	0	0	0	0
metal handling.binding, chelation and storage	2.31779	1.65737	0	0	0	0	0	0	0	0	0	0	1.47002	0	0	1.66177	0	0	0	1.4297	0	0	0	0	0	1.93948	0	0	0	0	0	0	0	0	2.73684	0	1.30634	0	0	0	0	0	0	0	0	0	0	0	0
minor CHO metabolism	2.38411	0	0	0	0	1.90573	0	0	0	0	2.02654	0	0	1.39574	0	5.92332	0	0	4.93048	0	0	0	0	0	0	0	0	0	0	0	0	0	0	1.30475	2.28969	0	0	0	0	0	0	0	0	0	0	0	0	0	0
minor CHO metabolism.raffinose family	1.46809	0	0	0	0	0	0	0	0	0	1.65908	0	0	0	2.30628	0	0	0	0	1.52988	0	0	0	0	0	0	0	0	0	0	0	0	1.60423	0	1.5978	0	0	0	0	0	0	0	0	0	0	0	0	0	0
mitochondrial electron transport / ATP synthesis	0	0	0	0	0	1.69442	0	0	0	0	0	0	8.57606	0	0	0	0	0	0	0	0	0	1.69829	0	0	0	0	0	0	0	0	0	0	0	0	0	0	0	0	0	0	0	0	0	0	0	0	0	0
N-metabolism	0	0	0	0	0	0	0	0	0	0	0	0	1.92154	1.96333	0	0	0	0	2.98968	0	0	0	0	0	0	0	1.88921	0	3.3572	0	0	0	0	0	0	0	0	0	0	0	0	0	0	0	0	0	0	0	0
N-metabolism.nitrate metabolism	0	0	0	0	0	0	0	0	0	0	0	0	1.77008	1.45898	0	0	0	0	1.51368	0	0	0	0	0	0	0	0	0	4.81177	0	0	0	0	0	0	0	0	0	0	0	0	0	0	0	0	0	0	0	0
nucleotide metabolism	0	0	0	0	0	4.05183	0	0	0	0	0	0	6.13288	0	0	6.27106	0	0	6.04876	0	0	0	0	0	0	0	3.61817	0	0	0	0	0	0	0	0	0	0	0	0	0	0	0	0	0	0	0	0	0	0
nucleotide metabolism.synthesis	0	0	0	0	0	2.75611	0	0	0	0	0	0	4.04663	0	0	3.05714	0	0	0	0	0	0	0	0	0	0	1.99306	0	0	0	0	0	0	0	0	0	0	0	0	0	0	0	0	0	0	0	0	0	0
protein	0	40.4845	0	0	2.01672	35.6588	0	0	0	0	5.68787	20.1568	137.408	0	0	23.415	3.31521	0	54.987	0	29.0233	2.09579	71.5735	0	8.27441	0	0	0	0	0	0	0	1.88455	0	0	9.03084	0	0	6.48142	0	0	0	0	0	0	0	4.85605	0	0
protein.aa activation	0	3.24188	0	0	0	2.25143	0	0	0	0	0	0	6.23241	0	0	8.54261	0	0	1.73599	0	0	0	3.1295	0	0	0	0	0	0	0	2.3685	0	0	0	0	1.41719	0	0	1.83452	0	0	0	0	0	0	0	0	0	0
protein.assembly and cofactor ligation	1.34527	0	0	0	0	0	0	0	0	12.5439	0	0	0	0	0	0	2.44086	0	1.33299	0	0	0	0	0	0	0	0	0	0	0	0	0	0	0	2.31813	0	0	0	0	0	0	0	0	0	0	0	0	0	0
protein.degradation	0	1.65737	0	0	3.6828	24.0201	0	0	0	0	0	7.80606	7.46525	0	0	5.01683	3.22487	0	31.8844	0	10.2247	1.98252	1.88018	0	3.21557	0	0	0	0	0	0	0	3.50355	0	0	0	0	0	0	0	0	0	0	0	0	0	0	0	0
protein.folding	0	3.04161	0	0	0	1.35583	0	0	0	0	3.26083	0	3.41128	1.40688	0	4.12359	0	0	0	0	0	0	0	0	0	0	0	0	0	2.75601	0	0	0	0	0	0	0	0	0	0	0	0	0	0	0	0	0	0	0
protein.glycosylation	0	5.6123	0	0	0	0	0	0	0	0	0	0	3.44022	0	0	3.13238	0	0	1.94279	0	0	0	0	0	0	0	0	0	0	0	0	0	0	0	0	0	0	0	0	0	0	0	0	0	0	0	3.00689	0	0
protein.postranslational modification	0	0	0	0	0	14.3648	0	0	0	0	0	4.23427	29.6193	0	0	4.0398	1.63628	0	19.164	2.06654	13.7665	1.37796	0	0	4.6516	0	3.73562	0	0	0	0	0	1.60423	0	1.61051	0	0	0	0	0	0	0	0	0	0	0	4.58611	0	0
protein.synthesis	0	45.6879	0	3.42004	0	0	0	0	0	0	13.6441	3.55167	116.2	0	0	3.37409	0	0	0	0	0	0	128.418	0	0	0	0	0	0	0	0	0	0	0	0	44.5721	0	0	13.9711	1.50732	0	0	2.70679	0	0	0	0	0	0
protein.targeting	0	11.8206	0	0	0	3.88809	0	0	0	0	0	4.09984	25.4899	0	0	2.99363	0	0	4.41775	0	2.94315	0	7.52781	0	1.65754	0	0	0	0	0	3.44787	0	0	0	0	0	0	0	0	0	0	0	0	0	0	0	4.52201	0	0
PS	5.99137	0	0	0	0	0	0	0	5.63802	83.0394	2.45655	0	0	20.4077	26.9038	0	1.3432	0	0	2.06654	0	0	0	0	0	8.5231	0	19.8107	0	3.37581	0	28.5526	0	0	24.2037	0	0	30.1618	0	0	0	0	0	0	0	0	0	0	0
PS.calvin cycle	1.8766	0	0	0	0	0	0	0	0	11.7403	0	0	0	12.3279	0	0	0	0	0	0	0	0	0	0	0	1.41472	0	0	1.74606	0	0	3.28431	0	0	10.9039	0	0	0	0	0	0	0	0	0	0	0	0	0	0
PS.carbon concentrating mechanism	0	0	0	0	0	0	0	0	0	8.59317	0	0	0	0	0	0	0	0	0	0	0	0	0	0	0	0	0	0	0	0	0	0	0	0	0	0	0	0	0	0	0	0	0	0	0	0	0	0	0
PS.lightreaction	2.86796	0	0	0	0	0	0	0	5.82352	61.2049	2.45655	0	0	8.10482	24.1397	0	0	0	0	0	0	0	0	0	0	6.36163	0	23.2416	0	3.17179	0	24.886	0	0	12.3362	0	0	32.666	0	0	0	0	0	0	0	0	0	0	0
PS.photorespiration	0	0	0	0	0	0	0	0	0	0	0	0	0	1.538	2.08818	0	1.43791	0	0	0	0	0	0	0	0	0	0	0	0	0	0	0	0	0	0	0	0	0	0	0	0	0	0	0	0	0	0	0	0
redox	4.40511	0	0	0	0	0	0	1.91722	0	1.73526	0	0	3.41128	2.14431	0	3.65912	3.34235	0	6.22391	6.22832	0	0	0	0	0	3.01022	0	0	0	0	0	0	0	0	5.92527	0	0	0	0	0	0	0	0	0	0	0	0	0	0
RNA	0	0	0	0	0	31.905	0	0	0	0	0	9.93651	0	0	0	0	0	0	2.87515	0	2.8978	1.42689	4.17862	0	8.68026	0	5.79717	0	0	0	0	0	0	0	0	0	0	0	0	0	0	0	0	0	0	0	7.72341	1.31634	0
RNA.processing	0	0	0	0	0	14.8441	0	0	0	0	0	4.70011	0	0	0	0	0	0	0	0	0	0	10.6236	0	2.79139	0	2.92296	0	0	0	0	0	0	0	0	0	0	0	2.11891	0	0	0	0	0	0	0	1.3737	0	0
RNA.regulation of transcription	0	0	0	0	0	12.4113	0	0	0	0	2.01323	16.5638	18.2925	0	0	4.54122	2.0451	0	50.4697	2.00419	8.20936	3.27955	0	0	2.99954	0	2.75984	0	0	0	0	0	0	0	0	0	0	0	0	0	0	0	0	0	0	0	3.95603	0	0
RNA.RNA binding	0	1.3296	0	0	0	10.0446	0	0	0	0	0	3.73157	17.4698	0	0	2.96467	0	0	2.59589	0	0	0	12.3244	0	2.99954	0	0	0	0	0	0	0	0	0	0	0	0	0	0	0	0	0	0	0	0	0	1.96316	0	0
secondary metabolism	0	0	0	6.04444	0	0	0	0	0	0	8.01221	0	0	5.28904	0	2.86651	1.47101	0	2.59589	2.71495	0	0	0	0	0	0	0	0	0	3.8449	0	0	0	2.30245	0	0	4.0814	0	0	0	0	0	0	0	0	0	0	0	0
secondary metabolism.flavonoids	0	0	0	3.00629	0	0	0	0	0	0	3.16138	0	0	1.96333	0	0	0	0	0	0	0	0	0	0	0	0	0	0	0	0	0	0	0	0	0	0	0	0	0	0	0	0	0	0	0	0	0	0	0
secondary metabolism.isoprenoids	0	0	0	2.33293	0	0	0	0	0	0	0	0	0	0	0	0	2.15008	0	2.01713	4.42361	0	0	0	0	0	0	0	1.86419	0	2.83186	0	3.28431	0	2.86031	0	0	0	0	0	0	0	0	0	0	0	0	0	0	0
secondary metabolism.phenylpropanoids	0	5.16457	0	0	0	0	0	0	0	0	4.32287	0	0	3.10413	0	1.64255	0	0	1.42756	0	0	0	0	0	0	0	0	0	0	1.36106	0	0	0	0	0	0	1.78379	0	0	0	0	0	0	0	0	0	0	0	0
secondary metabolism.simple phenols	0	3.42422	0	0	0	0	0	0	0	0	0	0	4.63763	0	0	0	0	0	0	0	0	0	0	0	0	0	0	0	0	0	0	0	0	0	0	0	5.5283	0	0	0	0	0	0	0	0	0	0	0	0
signalling	0	14.4608	0	0	0	0	0	0	0	0	0	0	1.89973	0	0	0	0	0	0	0	0	0	0	0	0	0	0	0	0	0	0	0	0	0	0	0	0	0	0	0	0	0	0	0	0	0	0	0	0
signalling.calcium	0	3.14025	0	0	0	0	0	0	0	0	0	0	6.21121	0	0	1.51494	0	0	5.1195	0	1.83148	0	0	0	1.56664	0	0	0	0	0	0	0	3.23413	0	0	0	0	0	0	0	0	0	0	0	0	0	1.3737	0	0
signalling.G-proteins	0	7.78205	0	0	0	3.02802	0	0	0	0	0	0	18.3349	0	0	7.66601	0	0	7.48161	0	1.70519	0	4.5461	0	0	0	0	0	0	0	5.79648	0	0	0	0	0	0	0	0	0	0	0	2.16332	0	0	0	2.19697	0	0
stress.abiotic	0	0	0	0	1.97353	5.59317	0	0	0	0	0	1.98607	16.8408	0	0	2.64308	1.56267	0	6.04334	0	2.85505	0	0	0	0	0	0	0	0	0	0	0	1.88455	0	0	0	0	0	0	0	0	0	0	0	0	0	1.37316	0	0
tetrapyrrole synthesis	0	0	1.34354	15.0583	0	0	0	0	0	0	2.24456	0	0	2.7562	0	8.9329	0	0	0	2.02606	0	0	0	0	0	0	0	3.40606	0	4.81869	0	0	0	1.32363	0	0	0	0	0	0	0	0	0	0	0	0	0	0	0
transport	9.66697	1.45469	3.36015	0	0	0	0	0	0	0	3.39966	1.98607	6.13288	3.79029	0	5.59994	7.57365	0	26.8781	12.6114	0	0	0	0	0	1.41472	0	0	0	0	0	0	0	0	4.51516	0	0	0	0	0	0	0	0	0	1.44073	0	0	0	4.34196
transport.ABC transporters and multidrug resistance systems	2.71842	0	0	0	0	0	0	0	0	0	0	0	1.44274	0	0	0	0	0	2.70931	2.69026	0	0	0	0	0	0	0	0	0	0	0	0	0	0	0	0	1.88877	0	0	0	0	0	0	0	0	0	0	0	0
transport.amino acids	1.6921	0	4.24432	0	0	0	0	0	0	0	0	0	0	1.65285	0	0	0	0	2.59589	0	0	0	0	0	0	0	0	0	0	2.66483	0	0	0	0	0	0	0	0	0	0	0	0	0	0	0	0	0	0	0
transport.membrane system unknown	2.38411	0	0	0	0	0	0	0	0	0	0	0	0	0	0	0	0	0	0	0	0	0	0	0	0	0	0	0	0	0	0	0	0	0	1.34647	0	0	0	0	0	0	0	0	0	0	0	0	0	0
transport.metabolite transporters at the envelope membrane	0	2.31129	0	0	0	0	0	0	0	0	0	0	3.57875	0	0	2.53364	0	0	0	0	0	0	0	0	0	0	0	0	0	0	0	0	0	0	0	0	0	0	0	0	0	0	0	0	0	0	0	0	0
transport.misc	0	0	0	1.30245	0	0	0	0	0	0	0	0	3.13463	0	0	2.30558	2.03699	0	2.53445	2.06654	0	0	0	1.3574	0	0	0	0	0	0	0	0	0	0	0	0	2.1084	0	0	0	0	0	0	0	0	0	0	0	0
transport.potassium	1.6921	0	0	0	2.45998	0	0	0	0	0	0	0	0	0	0	0	1.40466	0	2.62096	0	0	0	0	0	0	0	0	0	0	0	0	0	0	0	0	0	0	0	0	0	0	0	0	0	0	0	0	0	0
[truncated: 6 more columns]
