# Supplementary material for: Identification of Photosynthesis-Associated C4 Candidate Genes through Comparative Leaf Gradient Transcriptome in Multiple Lineages of C3 and C4 Species
Source: PLoS One. 2015 Oct 14;10(10):e0140629. doi: 10.1371/journal.pone.0140629 (PMC4605685; doi:10.1371/journal.pone.0140629)
Supplement: S3 Table — (XLSX) [file pone.0140629.s021.xlsx]

## Sheet: Sheet2
m.id	keep	m.chr	m.start	m.end	m.strand	maizeID	sorghumID	viridisID	riceID
GRMZM2G164378	no	2	15881088	15883447	-	GRMZM2G164378	Sb06g026170	Si010918m.g	Chr4:28962285:29307816:hit
GRMZM2G176129	no	2	180163167	180166298	-	GRMZM2G176129	Sb02g024470	Si031097m.g	Chr9:14387378:15196059:hit
GRMZM2G016236	no	2	236813939	236817425	+	GRMZM2G016236	Sb02g002750	Si030202m.g	No Syntenic Region Found
GRMZM2G048136	no	4	1264376	1265569	+	GRMZM2G048136	Sb05g027370	Si026803m.g	No Syntenic Region Found
GRMZM2G058447	no	4	5006151	5007249	+	GRMZM2G058447	Sb05g025080	Si026990m.g	No Syntenic Region Found
GRMZM2G008507	no	4	10479098	10485174	-	GRMZM2G008507	Sb05g007310	Si025907m.g	No Syntenic Region Found
GRMZM2G176173	no	4	25742541	25743695	-	GRMZM2G176173	Sb07g008550	Si014224m.g	No Syntenic Region Found
GRMZM2G174984	no	4	27094767	27097143	-	GRMZM2G174984	Sb07g005660	Si014601m.g	Chr8:5260600:6347621:hit
GRMZM2G176253	no	5	177840203	177843844	-	GRMZM2G176253	Sb04g024090	Si016679m.g	Chr2:22153500:22546889:hit
GRMZM5G851051	no	7	110906646	110908277	-	GRMZM5G851051	Sb02g024470	Si031097m.g	Chr9:14387378:14780375:hit
GRMZM2G033885	no	7	157276217	157277660	-	GRMZM2G033885	Sb02g036260	Si030702m.g	Chr7:22317454:22679976:hit
GRMZM2G148090	no	9	155974737	155976810	-	GRMZM2G148090	Sb01g031370	Si036277m.g	No Syntenic Region Found
GRMZM2G039536	no	10	126019219	126020532	-	GRMZM2G039536	Sb06g020530	Si011364m.g	Chr4:24000106:24314585:hit
GRMZM2G013342	yes	1	290448166	290449263	+	GRMZM2G013342	Sb01g004330	Si037566m.g	Chr3:33574226:33897813:none
GRMZM2G081114	yes	1	294812823	294813629	+	GRMZM2G081114	Sb01g002780	Si039067m.g	Chr7:7854082:8130858:none
GRMZM2G080274	yes	2	16036480	16038592	-	GRMZM2G080274	Sb06g026070	Si011118m.g	Chr4:28778780:29245783:none
GRMZM2G098545	yes	2	166180821	166183228	-	GRMZM2G098545	Sb02g011390	Si030561m.g	Chr9:22339150:22728968:none
GRMZM2G111200	yes	3	33062754	33065462	-	GRMZM2G111200	Sb03g009150	Si005069m.g	Chr1:0:199311:none
GRMZM2G341366	yes	3	50807823	50824944	-	GRMZM2G341366	Sb03g011900	Si002093m.g	Chr1:10443881:10810388:none
GRMZM2G171390	yes	3	146605792	146608666	+	GRMZM2G171390	Sb03g046660	Si000937m.g	Chr1:42231622:42550834:none
AC147602.5_FG004	yes	3	178846540	178848005	-	AC147602.5_FG004	Sb03g040100	Si001775m.g	Chr1:36516997:36876580:none
GRMZM2G322593	yes	4	225727595	225732745	-	GRMZM2G322593	Sb04g009170	Si017220m.g	Chr2:8361700:8853389:none
GRMZM2G144196	yes	5	647019	649855	+	GRMZM2G144196	Sb01g000390	Si034994m.g	Chr3:36101590:36459852:none
GRMZM2G024150	yes	5	3529735	3530867	-	GRMZM2G024150	Sb01g004330	Si037566m.g	Chr3:33574226:33897813:none
GRMZM2G113325	yes	5	174290309	174296928	+	GRMZM2G113325	Sb04g022900	Si016462m.g	Chr2:20940087:21365671:none
AC204212.4_FG001	yes	5	201120649	201120939	+	AC204212.4_FG001	Sb04g030510	Si018822m.g	Chr2:29010952:29376668:none
GRMZM2G120652	yes	7	1284259	1285978	+	GRMZM2G120652	Sb02g000720	Si020701m.g	Chr7:225046:588882:none
GRMZM5G885392	yes	7	33226816	33236726	-	GRMZM5G885392	Sb02g009610	Si030444m.g	Chr7:11718574:13017658:none
GRMZM2G098999	yes	8	65781256	65785083	+	GRMZM2G098999	Sb09g027710	Si021278m.g	Chr5:27271722:27660969:none
GRMZM2G038487	yes	8	157169357	157173476	+	GRMZM2G038487	Sb03g046660	Si000937m.g	Chr1:42262863:42620462:none
GRMZM2G310569	yes	9	311374	318659	-	GRMZM2G310569	Sb10g008960	Si005846m.g	Chr6:7825864:8213642:none
GRMZM2G122793	yes	9	9964958	9969714	-	GRMZM2G122793	Sb10g006650	Si007948m.g	Chr6:5052883:5459528:none
GRMZM2G010884	yes	9	102439715	102441583	-	GRMZM2G010884	Sb10g023930	Si007049m.g	Chr6:24128854:24476312:none
GRMZM2G173669	yes	10	14762443	14765098	+	GRMZM2G173669	Sb08g014040	Si022792m.g	Chr12:16818873:17176625:none
GRMZM2G096365	yes	10	118916771	118930525	-	GRMZM2G096365	Sb06g017570	Si009381m.g	Chr4:21839992:22280221:none
GRMZM2G005859	yes	10	130509883	130512799	-	GRMZM2G005859	Sb06g022600	Si010374m.g	Chr4:25569096:26011451:none
