# Supplementary material for: Identification of Photosynthesis-Associated C4 Candidate Genes through Comparative Leaf Gradient Transcriptome in Multiple Lineages of C3 and C4 Species
Source: PLoS One. 2015 Oct 14;10(10):e0140629. doi: 10.1371/journal.pone.0140629 (PMC4605685; doi:10.1371/journal.pone.0140629)
Supplement: S4 Table — Numbers are—log10 transformed q values. (XLSX) [file pone.0140629.s022.xlsx]

## Sheet: edit2
Category	MR.black_p	MR.magenta_p	MR.pink_p	MR.purple_p	MR.blue_n	MR.brown_n	MR.green_n	MR.greenyellow_n	MR.red_n	MR.turquoise_n	MR.yellow_n	SR.blue_p	SR.green_p	SR.red_p	SR.turquoise_p	SR.greenyellow_n	SR.magenta_n	SR.pink_n	SR.purple_n	SR.yellow_n	GR.black_p	GR.grey60_p	GR.pink_p	GR.turquoise_p	GR.purple_p	GR.magenta_p	GR.brown_n	GR.cyan_n	GR.green_n	GR.greenyellow_n	GR.lightcyan_n	GR.midnightblue_n	GR.red_n	GR.salmon_n	GR.tan_n	GR.yellow_n
amino acid metabolism	0	2.81377	0	0	5.16414	0	0	0	0	0	0	0	0	0	2.85887	0	0	0	1.87434	0	2.47569	0	0	0	0	0	0	0	0	0	1.36015	9.478	0	0	0	0
amino acid metabolism.degradation	0	0	0	0	1.90557	0	0	0	0	0	0	0	0	0	1.83513	0	0	0	1.67801	0	0	0	0	0	0	0	0	0	0	0	1.36015	1.73844	0	0	0	0
amino acid metabolism.synthesis	0	3.0717	0	0	2.91577	0	0	0	0	0	0	0	0	0	1.42609	0	0	0	0	0	3.03892	0	0	0	0	0	0	0	0	0	0	6.9755	0	0	0	0
cell	0	0	0	0	0	0	0	0	0	0	0	0	0	0	0	0	0	0	0	0	0	0	0	0	0	0	0	0	14.271	4.18766	0	0	0	0	0	0
cell.organisation	0	0	0	2.25708	0	0	0	0	0	0	0	0	0	0	0	0	0	0	0	0	0	0	0	0	0	0	0	0	4.3901	2.26613	0	1.40675	0	0	0	0
cell.vesicle transport	0	0	0	0	0	0	0	0	0	0	0	0	0	0	0	0	0	0	0	0	0	0	0	0	0	0	0	0	11.3621	4.66748	0	0	0	0	0	0
cell wall	0	2.22338	0	0	0	0	0	0	0	0	0	0	0	0	0	1.59606	0	0	0	0	0	0	0	0	0	0	0	0	1.44434	0	0	12.4537	0	0	0	0
cell wall.cellulose synthesis	0	0	0	0	0	0	0	0	0	0	0	0	0	0	0	0	0	0	0	0	0	0	0	0	0	0	0	0	0	0	0	12.4537	0	0	0	0
cell wall.cell wall proteins	0	0	0	0	0	0	0	0	0	0	0	0	0	0	0	0	0	0	0	0	0	0	0	0	0	0	0	0	0	0	0	3.3208	0	0	0	0
cell wall.modification	0	2.07433	0	0	0	0	0	0	0	0	0	0	0	0	0	0	0	0	0	0	0	0	0	0	0	0	0	0	0	0	0	0	0	0	0	0
cell wall.precursor synthesis	0	0	0	0	0	0	0	0	0	0	0	0	0	0	0	0	0	0	0	0	0	0	0	0	0	0	0	0	0	0	0	6.26291	0	0	0	0
development	1.74694	0	0	0	0	0	0	0	0	0	0	0	0	0	0	0	0	0	0	0	1.43957	0	0	0	0	0	0	0	0	0	0	0	0	0	0	0
DNA.synthesis/chromatin structure	0	2.22338	0	0	0	0	0	0	0	0	0	0	0	0	0	0	0	0	0	0	0	0	0	0	0	0	0	0	0	0	0	0	0	0	0	0
fermentation.aldehyde dehydrogenase	0	0	0	0	1.48476	0	0	0	0	0	0	0	0	0	0	0	0	0	0	0	0	0	0	0	0	0	0	0	0	0	0	1.94209	0	0	0	0
gluconeogenese/ glyoxylate cycle	0	0	0	1.32556	0	0	0	0	0	0	0	0	0	0	0	0	0	0	0	0	0	0	0	0	0	0	0	0	0	0	0	0	0	0	0	0
gluconeogenesis	0	0	0	0	0	0	0	0	0	0	0	0	0	0	0	0	0	0	1.58433	0	0	0	0	0	0	0	0	0	0	0	0	0	0	0	0	1.41766
glycolysis	0	0	0	0	0	0	0	0	0	0	0	1.54348	0	0	0	0	0	0	0	0	0	5.88641	0	0	0	0	0	0	1.60044	1.73281	0	0	0	0	0	0
glycolysis.cytosolic branch	0	0	0	0	0	0	0	0	0	0	0	0	1.34334	0	0	0	0	0	0	0	0	4.03087	0	0	0	0	0	0	2.7303	3.27387	0	0	0	0	0	0
glycolysis.plastid branch	0	0	0	0	0	0	0	0	0	1.77504	0	0	0	0	0	1.81553	0	0	0	0	0	0	0	0	0	0	0	0	0	0	0	0	0	0	0	0
hormone metabolism	0	0	0	0	0	0	0	0	0	0	0	1.66783	0	0	0	0	0	0	0	0	0	0	0	0	0	0	0	0	0	0	1.48824	0	0	0	0	0
hormone metabolism.abscisic acid	0	0	0	0	0	0	0	0	0	0	0	1.33863	0	0	0	0	0	0	0	0	0	0	0	0	0	0	0	0	0	0	0	0	0	0	0	0
hormone metabolism.auxin	0	0	0	0	0	0	0	0	0	0	0	0	0	0	1.3017	0	0	0	0	0	0	0	0	0	0	0	0	0	0	0	0	0	0	0	0	0
hormone metabolism.brassinosteroid	0	0	0	0	0	0	0	0	0	0	0	1.36008	0	0	0	0	0	0	0	0	0	0	0	0	0	0	0	0	0	0	1.47217	0	0	0	0	0
hormone metabolism.cytokinin	0	0	0	0	0	0	0	0	0	0	0	1.36008	0	0	0	0	0	0	0	0	0	1.89774	0	0	0	0	0	0	0	0	0	0	0	0	0	0
hormone metabolism.jasmonate	0	0	0	0	0	0	0	0	0	0	0	0	0	0	0	0	0	0	0	1.50304	3.0616	0	0	0	0	0	0	0	0	0	0	0	0	0	0	0
lipid metabolism	3.35106	0	0	0	0	0	0	0	0	0	0	0	0	0	3.86692	0	0	0	0	0	0	0	0	0	0	0	0	0	0	2.86886	0	1.77467	0	0	0	0
lipid metabolism.FA synthesis and FA elongation	4.5686	0	0	0	1.48476	0	0	0	0	0	0	0	0	0	1.39803	0	0	0	0	0	0	1.89774	0	0	0	0	0	0	0	0	0	2.45635	0	0	0	0
lipid metabolism.glycolipid synthesis	0	0	1.3532	1.78103	0	0	0	0	0	0	0	0	0	0	2.17739	0	0	0	0	0	0	2.01584	0	0	0	0	0	0	0	0	0	0	0	1.98086	0	0
lipid metabolism.Phospholipid synthesis	0	0	0	0	0	0	0	0	0	0	0	0	0	0	1.4294	0	0	0	0	0	0	0	0	0	0	0	0	0	0	0	0	0	0	0	0	0
major CHO metabolism	2.02833	0	0	4.80194	0	0	0	1.39439	0	0	0	0	0	0	0	0	0	0	0	0	0	6.50465	0	0	0	2.46587	0	0	0	0	0	0	0	0	0	0
major CHO metabolism.degradation	2.48495	0	0	3.19133	0	0	0	0	0	0	0	0	0	0	0	0	0	0	0	0	0	4.15288	0	0	0	2.91988	0	0	0	0	0	0	0	0	0	0
major CHO metabolism.synthesis	0	0	0	1.43359	0	0	0	0	0	0	0	0	0	0	0	0	0	0	0	0	0	2.36926	0	0	0	0	0	0	0	0	1.36015	0	0	0	0	0
metal handling	0	2.07433	0	0	0	0	0	0	0	0	0	1.7328	0	0	0	0	0	0	0	0	1.36518	1.57787	0	0	0	0	0	0	0	0	0	0	0	0	0	0
minor CHO metabolism	0	0	0	1.5951	1.8949	0	0	0	0	0	0	1.41862	0	0	0	0	0	0	1.72003	0	0	3.36504	0	0	0	0	1.31705	0	0	0	0	1.46387	0	0	0	0
minor CHO metabolism.raffinose family	0	0	0	0	0	0	0	0	0	0	0	1.66783	0	0	0	0	0	0	0	0	0	2.21271	0	0	0	0	0	0	0	0	0	0	0	0	0	0
minor CHO metabolism.trehalose	0	0	0	0	0	0	0	0	0	0	0	0	0	0	1.59568	0	0	0	0	0	0	3.12978	0	0	0	0	1.6728	0	0	0	0	0	0	0	0	0
mitochondrial electron transport / ATP synthesis	0	0	0	0	0	0	0	0	0	0	0	0	0	0	0	2.16541	0	0	0	0	0	0	0	0	0	0	0	0	4.02751	3.03532	0	0	0	0	0	0
N-metabolism	0	0	0	0	0	0	0	0	0	0	0	0	0	0	0	0	0	0	2.20292	0	0	0	0	0	0	0	0	0	0	0	0	1.36162	0	0	0	2.5108
N-metabolism.ammonia metabolism	0	0	0	0	0	0	0	0	0	0	0	0	0	0	0	0	0	0	0	0	0	0	0	0	0	0	0	0	0	0	1.47217	1.77467	0	0	0	0
N-metabolism.nitrate metabolism	0	0	0	0	0	0	0	0	0	0	0	0	0	0	0	0	0	0	1.79977	0	0	0	0	0	0	0	0	0	0	0	0	0	0	0	0	1.84064
nucleotide metabolism	0	0	0	0	1.48476	0	0	0	0	0	0	0	0	0	0	1.46817	0	0	0	0	2.47569	0	0	0	0	0	0	0	0	0	0	1.40675	0	0	0	0
nucleotide metabolism.degradation	0	0	0	0	0	0	0	0	0	0	0	0	0	0	0	0	0	0	0	0	3.0616	0	0	0	0	1.434	0	0	0	0	0	0	0	0	0	0
polyamine metabolism	0	0	0	0	0	0	0	0	0	0	0	0	0	0	0	0	0	0	0	0	0	3.04048	0	0	0	0	0	0	0	0	0	0	0	0	0	0
polyamine metabolism.synthesis	0	0	0	0	0	0	0	0	0	0	0	0	0	0	0	0	0	0	0	0	0	3.33204	0	0	0	0	0	0	0	0	0	0	0	0	0	0
protein	0	2.62073	2.02138	0	5.16414	0	3.54191	0	0	4.54523	0	7.00025	0	0	0	1.61152	0	0	0	0	0	0	2.76793	3.521	1.93047	0	0	0	38.8379	3.85161	0	7.67847	2.06544	0	0	0
protein.aa activation	0	0	0	0	1.90557	0	0	0	0	0	0	0	0	0	0	0	0	0	0	0	0	0	0	0	0	0	0	0	0	0	0	2.93523	0	0	0	0
protein.degradation	0	2.12621	0	0	4.22345	0	0	0	0	2.28181	0	6.29208	0	0	0	0	0	0	0	0	0	0	1.58541	3.30479	0	0	0	0	7.5319	0	0	0	3.75692	0	0	0
protein.folding	0	0	0	0	0	0	0	0	0	0	0	0	0	0	0	0	0	0	0	0	0	0	0	0	0	0	0	0	2.02246	0	0	2.39207	0	0	0	0
protein.glycosylation	0	0	0	0	0	0	0	0	0	0	0	0	0	0	0	1.46817	0	0	0	0	0	0	0	0	0	0	0	0	0	0	0	3.66668	0	0	0	0
protein.postranslational modification	0	2.46194	1.99784	0	0	0	0	0	0	3.23613	0	6.23539	0	0	0	2.62519	0	0	0	0	0	3.28422	2.76793	2.21665	0	0	0	0	2.78738	4.66748	0	0	0	0	0	0
protein.synthesis	0	0	0	0	0	0	8.9298	0	0	0	0	0	0	0	0	0	0	0	0	0	0	0	0	0	0	0	0	0	22.2793	0	0	4.19198	0	0	0	0
protein.targeting	0	0	0	0	0	0	0	0	0	0	0	0	0	0	0	0	0	0	0	0	0	0	0	0	0	0	0	0	4.87472	1.45176	0	0	0	0	0	0
PS	0	0	0	3.88427	0	2.16501	0	0	0	0	0	0	0	0	1.3017	0	0	0	17.0802	0	0	0	0	0	0	0	0	2.93844	0	0	3.96038	1.40675	0	0	13.175	22.5124
PS.calvin cycle	0	0	0	0	0	0	0	0	0	0	0	0	0	0	0	0	0	0	17.3945	0	0	0	0	0	0	0	0	0	0	0	3.85933	0	0	0	0	16.4056
PS.carbon concentrating mechanism	0	0	0	1.78103	0	0	0	0	0	0	0	0	0	0	0	0	0	0	1.58433	0	0	0	0	0	0	0	0	0	0	0	0	0	0	0	0	2.58336
PS.lightreaction	0	0	0	2.71303	0	0	0	0	0	0	0	0	0	0	0	0	0	0	1.5477	0	0	0	0	0	0	0	0	3.394	0	0	0	0	0	0	14.6301	5.02018
PS.photorespiration	0	0	0	0	0	0	0	0	0	0	0	0	0	0	0	0	0	0	1.79977	0	0	0	0	0	0	0	0	0	0	0	0	0	0	0	0	0
redox	2.48495	0	1.57929	1.88224	0	0	0	0	0	0	0	1.69411	0	0	0	0	0	0	1.79977	0	0	1.83905	0	1.68424	0	0	0	0	0	0	3.41269	1.40675	0	1.58186	1.82223	0
redox.ascorbate and glutathione	0	0	1.95934	0	0	0	0	0	0	0	0	1.62458	1.34334	0	0	0	0	0	0	0	0	0	0	0	0	0	0	0	0	0	0	0	0	0	0	0
redox.dismutases and catalases	0	0	0	0	0	0	0	0	0	0	0	0	0	0	0	0	0	0	0	0	0	0	0	0	0	0	0	0	0	0	0	1.40675	0	0	0	0
redox.glutaredoxins	0	0	0	0	0	0	0	0	0	0	0	0	0	0	0	0	0	0	1.97064	0	0	0	0	0	0	0	0	0	0	0	0	0	0	0	0	0
redox.heme	0	0	0	0	0	0	0	0	0	0	0	0	0	0	0	0	0	0	2.20292	0	0	0	0	0	0	0	0	0	0	0	1.72042	0	0	0	0	0
redox.peroxiredoxin	0	0	0	0	0	0	0	0	0	0	0	0	0	0	0	0	0	0	0	0	0	0	0	0	0	0	0	0	0	0	0	2.47296	0	0	1.30736	0
redox.thioredoxin	0	0	0	0	0	0	0	0	0	0	0	1.36008	0	0	0	0	0	0	0	0	0	2.63773	0	0	0	0	0	0	0	0	1.87107	0	0	0	0	0
RNA	0	0	0	0	0	0	0	0	0	3.23525	0	0	0	0	0	1.42853	0	0	0	0	0	0	0	3.03108	0	0	3.04411	0	0	0	0	0	1.37136	0	0	0
RNA.processing	0	0	0	0	0	0	0	0	0	0	0	0	0	0	0	0	0	0	0	0	0	0	0	2.7392	0	0	6.00919	0	0	0	0	0	1.35154	0	0	0
RNA.regulation of transcription	0	0	0	0	0	0	0	0	0	2.28181	0	0	0	0	0	1.97868	0	0	0	0	0	2.33035	0	0	0	0	0	1.46521	0	0	0	0	0	0	0	0
RNA.RNA binding	0	0	0	0	2.46151	0	0	0	0	0	0	0	0	0	0	0	0	0	0	0	0	0	0	0	0	0	0	0	4.3901	2.82348	0	1.40675	0	0	0	0
S-assimilation	0	0	0	5.14774	0	0	0	0	0	0	0	0	0	0	0	0	0	0	0	0	0	0	0	0	0	0	0	0	0	0	1.61346	0	0	0	0	0
S-assimilation.APR	0	0	0	2.50256	0	0	0	0	0	0	0	0	0	0	0	0	0	0	0	0	0	0	0	0	0	0	0	0	0	0	2.89009	0	0	0	0	0
S-assimilation.ATPS	0	0	0	1.72506	0	0	0	0	0	0	0	0	0	0	0	0	0	0	0	0	0	0	0	0	0	0	0	0	0	0	0	0	0	0	0	0
secondary metabolism	0	0	0	0	0	0	0	0	0	0	0	0	0	0	0	0	0	1.7462	0	0	0	0	0	0	0	0	0	0	0	0	0	0	0	0	0	0
secondary metabolism.isoprenoids	0	0	0	0	0	0	0	0	2.06227	0	0	0	0	0	1.3017	0	2.45048	0	0	0	0	0	0	0	0	0	0	0	0	0	1.77125	0	0	0	0	0
secondary metabolism.phenylpropanoids	0	0	0	0	0	0	0	0	0	0	0	0	0	0	0	0	0	0	0	0	0	0	0	0	0	0	0	0	0	0	0	1.38871	0	0	0	0
secondary metabolism.simple phenols	0	0	0	0	0	0	0	0	0	0	0	0	0	0	0	0	0	0	0	0	0	0	0	0	0	0	0	0	1.48237	0	0	0	0	0	0	0
secondary metabolism.wax	0	0	0	0	1.45126	0	0	0	0	0	0	0	0	0	0	0	0	0	0	0	0	0	0	0	0	0	2.31393	0	0	0	0	0	0	0	0	0
signalling	0	3.65458	0	0	0	0	0	1.56758	0	0	0	0	0	0	0	0	0	0	0	0	0	0	0	0	0	0	0	0	0	10.7829	0	0	0	0	0	0
signalling.calcium	0	0	0	0	0	0	0	1.56758	0	0	0	0	0	0	0	0	0	0	0	0	0	0	0	0	0	0	0	0	0	3.85161	0	0	0	0	0	0
signalling.G-proteins	0	0	0	0	0	0	0	0	0	0	0	0	0	0	0	2.16541	0	0	0	0	0	0	0	0	0	0	2.10083	0	0	8.41377	0	0	0	0	0	0
signalling.in sugar and nutrient physiology	1.46295	0	0	0	0	0	0	0	0	0	0	0	0	0	4.25881	0	0	0	0	0	0	0	0	0	0	0	0	0	0	0	0	0	0	0	0	0
signalling.MAP kinases	0	0	0	0	0	0	0	0	0	0	0	1.62458	0	0	0	0	0	0	0	0	0	1.57787	0	0	0	0	0	0	0	0	0	0	0	0	0	0
stress.abiotic	0	0	0	0	0	0	0	0	0	0	0	1.62458	0	0	0	2.16541	0	0	0	0	0	0	0	0	0	0	0	0	4.15389	0	0	0	0	0	0	0
TCA / org	0	0	0	0	0	0	0	0	0	0	0	0	0	0	0	2.62519	0	0	1.67801	0	0	0	0	0	0	0	0	0	2.55522	0	0	0	0	0	0	0
tetrapyrrole synthesis	2.02833	0	0	0	0	0	0	0	0	0	0	0	0	0	2.46551	0	0	0	0	0	0	0	0	0	0	0	0	0	0	0	0	4.59452	0	0	0	0
tetrapyrrole synthesis.ALA dehydratase	0	0	0	0	0	0	0	0	0	0	0	0	0	0	0	0	0	0	0	0	0	0	0	0	0	0	0	0	0	0	1.36015	0	0	0	0	0
tetrapyrrole synthesis.coproporphyrinogen III oxidase	0	0	0	0	0	0	0	0	0	0	0	0	0	0	0	0	0	0	0	0	0	0	0	0	0	0	0	0	0	0	0	1.40675	0	0	0	0
tetrapyrrole synthesis.divinyl chlorophyllide-a 8-vinyl-reductase	0	0	0	0	0	0	0	0	0	0	0	0	0	0	1.3017	0	0	0	0	0	0	0	0	0	0	0	0	0	0	0	0	0	0	0	0	0
tetrapyrrole synthesis.glu-tRNA synthetase	0	0	0	0	1.90557	0	0	0	0	0	0	0	0	0	0	0	0	0	0	0	0	0	0	0	0	0	0	0	0	0	0	1.77467	0	0	0	0
tetrapyrrole synthesis.porphobilinogen deaminase	0	0	0	0	0	0	0	0	0	0	0	0	0	0	0	0	0	0	0	0	0	0	0	0	0	0	0	0	0	0	0	1.77467	0	0	0	0
tetrapyrrole synthesis.protochlorophyllide reductase	3.09581	0	0	0	0	0	0	0	0	0	0	0	0	0	2.33352	0	0	0	0	0	0	0	0	0	0	0	0	0	0	0	0	0	0	0	0	0
tetrapyrrole synthesis.uroporphyrinogen decarboxylase	0	0	0	0	0	0	0	0	0	0	0	0	0	0	0	0	0	0	0	0	1.36518	0	0	0	0	0	0	0	0	0	0	0	0	0	0	0
transport	0	2.62073	0	5.14774	0	0	0	0	1.66441	0	0	0	1.31821	0	1.70955	0	0	0	0	0	0	0	0	0	0	0	0	0	0	0	3.62197	0	0	0	0	0
transport.amino acids	0	0	0	0	0	0	0	0	0	0	0	2.27831	0	0	0	0	0	0	0	0	0	0	0	0	0	0	0	0	0	0	0	0	0	0	0	0
transport.ammonium	0	0	0	0	0	0	0	0	0	0	0	0	0	0	0	0	0	0	0	0	0	0	0	0	0	0	0	0	0	0	0	0	0	0	0	2.08847
transport.Major Intrinsic Proteins	0	0	0	0	0	0	0	0	0	0	0	0	0	0	0	0	0	0	0	1.50304	0	0	0	0	0	0	0	0	0	0	0	0	0	0	0	0
transport.membrane system unknown	0	0	0	1.5951	0	0	0	0	0	0	0	0	0	0	0	0	0	0	0	0	0	0	0	0	0	0	0	0	0	0	0	0	0	0	0	0
transport.metabolite transporters at the envelope membrane	0	0	0	0	0	0	0	0	0	0	0	0	0	0	0	0	0	0	0	0	0	0	0	0	0	0	0	0	1.68911	0	0	1.89021	0	0	0	0
transport.metabolite transporters at the mitochondrial membrane	0	0	0	0	0	0	0	0	0	0	0	0	0	0	0	0	0	0	0	0	0	0	0	0	0	0	0	0	0	0	1.87107	0	0	2.83509	0	0
transport.metal	0	0	0	0	0	0	0	0	0	0	0	0	0	0	0	0	0	0	0	0	0	0	0	0	0	0	0	0	0	0	1.87107	0	0	0	0	0
transport.p- and v-ATPases	0	0	0	0	0	0	0	0	0	0	0	0	0	0	0	2.16541	0	0	0	0	0	0	0	0	0	0	0	0	0	2.86886	0	0	0	0	0	0
transport.peptides and oligopeptides	0	2.59867	0	0	0	0	0	0	0	0	0	0	0	0	1.59568	0	0	0	0	0	0	0	0	0	0	0	0	0	0	0	0	0	0	0	0	0
transport.potassium	0	0	0	0	0	0	0	0	0	0	0	1.30432	0	0	0	0	0	0	0	0	0	0	0	0	0	0	0	0	0	0	0	0	0	0	0	0
transport.sugars	0	0	0	0	0	0	0	0	0	0	0	0	1.84398	0	0	0	0	0	0	0	0	0	0	0	0	0	0	0	0	0	0	0	0	0	0	0
transport.sulphate	0	0	0	1.32556	0	0	0	0	0	0	0	0	0	0	0	0	0	0	0	0	0	0	0	0	0	0	0	0	0	0	1.65144	0	0	0	0	0
