# Supplementary material for: Identification of Photosynthesis-Associated C4 Candidate Genes through Comparative Leaf Gradient Transcriptome in Multiple Lineages of C3 and C4 Species
Source: PLoS One. 2015 Oct 14;10(10):e0140629. doi: 10.1371/journal.pone.0140629 (PMC4605685; doi:10.1371/journal.pone.0140629)
Supplement: S5 Table — (XLSX) [file pone.0140629.s023.xlsx]

## Sheet: 128 C4 candidates
maizeID	viridisID	sorghumID	riceID	SR.mod	GR.mod	MR.mod	M.mod	G.mod	S.mod	R.mod	selTypes	Setaria_BS_TPM	Setaria_ME_TPM	Setaria_BS.ME_TPM	locationV	locationM.pl	maizeID	BS.ME_RPM_ph	BS.ME_nSAF_wijk	BS.ME_RPKM_chang	RPM_BS_ph	RPM_ME_ph	RPKM_BS_chang	RPKM_ME_chang	viridis.ann	lab.annotation	maize	mapman	DESCRIPTION	at.homo	TAIR10.short_description	TAIR10.ANN
GRMZM5G836910	Si017156m.g	Sb04g036060	LOC_Os02g55420	greenyellow	grey60	purple	pink	black	grey	blue	type2	345.554	2612.64	0.132262	ME	ME	GRMZM5G836910	0.286371	0.544155	0.0284	514.554	1817.24	51.0391	1797.15	ASP-AT	AST	GRMZM5G836910	amino acid metabolism.synthesis.central amino acid metabolism.aspartate.aspartate aminotransferase	'highly similar to ( 729) AT4G31990 | Symbols: ASP5, AAT3, ATAAT1 | ASP5 (ASPARTATE AMINOTRANSFERASE 5); L-aspartate:2-oxoglutarate aminotransferase | chr4:15470876-15473521 REVERSEmoderately similar to ( 456) AATC_ORYSA Aspartate aminotransferase, cytopl	AT4G31990	aspartate aminotransferase 5	aspartate aminotransferase 5 (ASP5); CONTAINS InterPro DOMAIN/s: Aminotransferase, class I/classII (InterPro:IPR004839), Pyridoxal phosphate-dependent transferase, major domain (InterPro:IPR015424), Aminotransferases, class-I, pyridoxal-phosphate-binding
GRMZM2G069203	Si002331m.g	Sb03g033120	LOC_Os01g52260	#N/A	#N/A	#N/A	pink	black	grey	darkgrey	type1	7.79855	17.4378	0.447221	ME	ME	GRMZM2G069203	0.431681	#N/A	0.141056	174.73	409.37	0.105962	0.751204	#N/A	NA	GRMZM2G069203	amino acid metabolism.synthesis.serine-glycine-cysteine group.cysteine.SAT	'moderately similar to ( 298) AT5G56760 | Symbols: ATSERAT1;1, SAT5, SAT-52 | ATSERAT1;1 (ARABIDOPSIS THALIANA SERINE ACETYLTRANSFERASE 1;1); serine O-acetyltransferase | chr5:22961498-22962582 REVERSEmoderately similar to ( 392) loc_os01g52260 12001.m114	AT5G56760	serine acetyltransferase 1;1	serine acetyltransferase 1;1 (SERAT1;1); FUNCTIONS IN: serine O-acetyltransferase activity; INVOLVED IN: cysteine biosynthetic process from serine; LOCATED IN: cytosol; EXPRESSED IN: 26 plant structures; EXPRESSED DURING: 15 growth stages; CONTAINS InterP
GRMZM2G070271	Si036387m.g	Sb01g027960	LOC_Os10g42670	grey	grey60	purple	black	black	grey	floralwhite	type2	13.8981	5.84645	2.37718	BS	ME	GRMZM2G070271	0.314721	#N/A	#N/A	4.59038	14.7514	#N/A	#N/A	#N/A	NA	GRMZM2G070271	cell wall.modification	'moderately similar to ( 287) AT4G18990 | Symbols: | xyloglucan:xyloglucosyl transferase, putative / xyloglucan endotransglycosylase, putative / endo-xyloglucan transferase, putative | chr4:10401941-10404248 REVERSEweakly similar to ( 164) XTH_WHEAT Prob	AT4G18990	xyloglucan endotransglucosylase/hydrolase 29	xyloglucan endotransglucosylase/hydrolase 29 (XTH29); FUNCTIONS IN: hydrolase activity, acting on glycosyl bonds, hydrolase activity, hydrolyzing O-glycosyl compounds, xyloglucan:xyloglucosyl transferase activity; INVOLVED IN: carbohydrate metabolic proce
GRMZM2G095562	Si029674m.g	Sb02g011030	LOC_Os07g27490	blue	grey60	purple	black	black	royalblue	darkred	type2	#N/A	#N/A	#N/A	NULL	BS	GRMZM2G095562	1.82167	#N/A	#N/A	208.566	114.492	#N/A	#N/A	#N/A	NA	GRMZM2G095562	cell.division	'highly similar to ( 595) AT3G15430 | Symbols: | regulator of chromosome condensation (RCC1) family protein | chr3:5209408-5211562 FORWARDhighly similar to ( 865) loc_os07g27490 12007.m66736 protein HECT domain and RCC1-like domain-containing protein 2,	AT3G15430	Regulator of chromosome condensation (RCC1) family protein	Regulator of chromosome condensation (RCC1) family protein; CONTAINS InterPro DOMAIN/s: Regulator of chromosome condensation/beta-lactamase-inhibitor protein II (InterPro:IPR009091), Regulator of chromosome condensation, RCC1 (InterPro:IPR000408); BEST Ar
GRMZM2G040878	Si011032m.g	Sb06g027870	LOC_Os04g51792	grey	grey60	purple	black	black	floralwhite	magenta	type2	293.692	557.123	0.527159	ME	ME	GRMZM2G040878	0.796341	1.41839	#N/A	241.735	307.009	#N/A	#N/A	#N/A	fibrillin 6 (FIB6)	GRMZM2G040878	cell.organisation	'moderately similar to ( 237) AT5G19940 | Symbols: | plastid-lipid associated protein PAP-related / fibrillin-related | chr5:6739693-6740747 FORWARDmoderately similar to ( 325) loc_os04g51792 12004.m78933 protein PAP fibrillin family protein, expressed s	AT5G19940	Plastid-lipid associated protein PAP / fibrillin family protein	Plastid-lipid associated protein PAP / fibrillin family protein; FUNCTIONS IN: structural molecule activity; INVOLVED IN: biological_process unknown; LOCATED IN: chloroplast envelope; EXPRESSED IN: 21 plant structures; EXPRESSED DURING: 13 growth stages;
GRMZM2G350802	Si021458m.g	Sb09g005790	LOC_Os05g09380	green	grey60	purple	black	black	grey	grey	type2	11.3088	1.8173	6.22287	BS	BS	GRMZM2G350802	2.03728	#N/A	#N/A	58.1324	28.5343	#N/A	#N/A	#N/A	NA	GRMZM2G350802	cell.organisation	'moderately similar to ( 211) AT1G52080 | Symbols: AR791 | AR791; actin binding | chr1:19369788-19371862 FORWARDmoderately similar to ( 490) loc_os05g09380 12005.m083641 protein AR791, putative, expressed seq=cds; coord=6:130231237..130233556:-1; parent_g	AT1G52080	actin binding protein family	AR791; FUNCTIONS IN: actin binding; LOCATED IN: endomembrane system; EXPRESSED IN: 22 plant structures; EXPRESSED DURING: 13 growth stages; BEST Arabidopsis thaliana protein match is: Hydroxyproline-rich glycoprotein family protein (TAIR:AT3G25690.2); Has
GRMZM2G171406	Si018250m.g	Sb04g033220	LOC_Os02g43594	greenyellow	grey60	purple	black	black	grey	blue	type2	#N/A	#N/A	#N/A	NULL	NULL	GRMZM2G171406	NA	NA	NA	NA	NA	NA	NA	#N/A	NA	GRMZM2G171406	cell.vesicle transport	'moderately similar to ( 224) AT5G47180 | Symbols: | vesicle-associated membrane family protein / VAMP family protein | chr5:19161384-19163265 REVERSEmoderately similar to ( 362) loc_os10g40140 12010.m06786 protein structural molecule, putative, expresse	AT5G47180	Plant VAMP (vesicle-associated membrane protein) family protein	Plant VAMP (vesicle-associated membrane protein) family protein; FUNCTIONS IN: structural molecule activity; LOCATED IN: plasma membrane; EXPRESSED IN: 24 plant structures; EXPRESSED DURING: 15 growth stages; CONTAINS InterPro DOMAIN/s: PapD-like (InterPr
GRMZM2G120652	Si020701m.g	Sb02g000720	Chr7:225046:588882:none	#N/A	#N/A	#N/A	black	salmon	floralwhite	-	type3	717.851	142.258	5.04613	BS	BS	GRMZM2G120652	1.82976	#N/A	#N/A	1056.23	577.251	#N/A	#N/A	#N/A	NA	GRMZM2G120652	Co-factor and vitamine metabolism	'moderately similar to ( 494) AT5G01410 | Symbols: PDX1, ATPDX1.3, RSR4, PDX1.3, ATPDX1 | RSR4 (REDUCED SUGAR RESPONSE 4); protein heterodimerization/ protein homodimerization | chr5:172576-173505 REVERSEhighly similar to ( 502) PDX1_HEVBR Probable pyrido	AT5G01410	Aldolase-type TIM barrel family protein	REDUCED SUGAR RESPONSE 4 (RSR4); FUNCTIONS IN: protein homodimerization activity, protein heterodimerization activity; INVOLVED IN: in 12 processes; LOCATED IN: cytosol, endomembrane system, plasma membrane; EXPRESSED IN: 26 plant structures; EXPRESSED DU
GRMZM2G021706	Si022792m.g	Sb08g014040	LOC_Os12g29220	green	grey60	purple	black	black	floralwhite	grey	type2	921.383	8.18261	112.603	BS	BS	GRMZM2G021706	5.48803	#N/A	590.246	363.343	66.2065	492.834	0.834964	#N/A	nodulin.MtN3	GRMZM2G021706	development.unspecified	'moderately similar to ( 258) AT3G48740 | Symbols: | nodulin MtN3 family protein | chr3:18052814-18054663 REVERSEmoderately similar to ( 385) loc_os12g29220 12012.m06737 protein MTN3, putative, expressed seq=cds; coord=10:14642867..14645735:1; parent_gen	AT3G48740	Nodulin MtN3 family protein	Nodulin MtN3 family protein; INVOLVED IN: biological_process unknown; LOCATED IN: endomembrane system, integral to membrane, membrane; EXPRESSED IN: 22 plant structures; EXPRESSED DURING: 13 growth stages; CONTAINS InterPro DOMAIN/s: MtN3/saliva-related t
GRMZM2G173669	Si022792m.g	Sb08g014040	Chr12:16818873:17176625:none	#N/A	#N/A	#N/A	black	black	floralwhite	-	type3	921.383	8.18261	112.603	BS	BS	GRMZM2G173669	2.82358	#N/A	747.915	175.804	62.2628	1279.6	1.71089	#N/A	nodulin.MtN3	GRMZM2G173669	development.unspecified	'moderately similar to ( 257) AT5G50800 | Symbols: | nodulin MtN3 family protein | chr5:20665280-20667140 REVERSEmoderately similar to ( 390) loc_os12g29220 12012.m06737 protein MTN3, putative, expressed seq=cds; coord=10:14762443..14765098:1; parent_gen	AT5G50800	Nodulin MtN3 family protein	Nodulin MtN3 family protein; LOCATED IN: endomembrane system, integral to membrane, membrane; EXPRESSED IN: 14 plant structures; EXPRESSED DURING: 9 growth stages; CONTAINS InterPro DOMAIN/s: MtN3/saliva-related transmembrane protein, conserved region (In
AC207628.4_FG009	Si000623m.g	Sb03g032940	LOC_Os01g51890	green	grey60	purple	black	grey	floralwhite	grey	type2	11.8834	66.0583	0.179892	ME	BS	AC207628.4_FG009	2.89381	#N/A	#N/A	30.0463	10.383	#N/A	#N/A	#N/A	NA	AC207628.4_FG009	DNA.synthesis/chromatin structure	'highly similar to ( 538) AT1G71710 | Symbols: | inositol polyphosphate 5-phosphatase, putative | chr1:26973796-26976774 REVERSEhighly similar to ( 864) loc_os01g51890 12001.m11365 protein inositol-1,4,5-trisphosphate 5-Phosphatase, putative, expressed s	AT1G71710	DNAse I-like superfamily protein	DNAse I-like superfamily protein; FUNCTIONS IN: inositol-polyphosphate 5-phosphatase activity, inositol or phosphatidylinositol phosphatase activity; INVOLVED IN: biological_process unknown; LOCATED IN: mitochondrion; EXPRESSED IN: 22 plant structures; EX
GRMZM2G080274	Si011118m.g	Sb06g026070	Chr4:28778780:29245783:none	#N/A	#N/A	#N/A	grey	black	floralwhite	-	type3	419.942	106.757	3.93362	BS	NULL	GRMZM2G080274	NA	NA	NA	NA	NA	NA	NA	#N/A	NA	GRMZM2G080274	DNA.synthesis/chromatin structure.histone	'very weakly similar to (81.6) AT2G18050 | Symbols: HIS1-3 | HIS1-3 (HISTONE H1-3); DNA binding / nucleosomal DNA binding | chr2:7846254-7846670 FORWARDvery weakly similar to (85.5) H1_MAIZE Histone H1 - Zea mays (Maize)weakly similar to ( 108) loc_os04g1	AT2G18050	histone H1-3	histone H1-3 (HIS1-3); FUNCTIONS IN: DNA binding, nucleosomal DNA binding; INVOLVED IN: response to water deprivation, nucleosome assembly, response to abscisic acid stimulus; LOCATED IN: nucleus, nucleosome; EXPRESSED IN: 14 plant structures; EXPRESSED D
GRMZM2G004534	Si009556m.g	Sb08g002890	LOC_Os12g05110	green	grey60	purple	black	salmon	floralwhite	blue	type2	389.018	119.1	3.26631	BS	BS	GRMZM2G004534	1.34254	#N/A	#N/A	211.565	157.585	#N/A	#N/A	#N/A	NA	GRMZM2G004534	glycolysis.cytosolic branch.pyruvate kinase (PK)	'highly similar to ( 913) AT3G52990 | Symbols: | pyruvate kinase, putative | chr3:19649336-19652237 FORWARDmoderately similar to ( 376) KPYC_TOBAC Pyruvate kinase, cytosolic isozyme (EC 2.7.1.40) (PK) - Nicotiana tabacum (Common tobacco)highly similar to	AT3G52990	Pyruvate kinase family protein	Pyruvate kinase family protein; FUNCTIONS IN: pyruvate kinase activity, magnesium ion binding, potassium ion binding, catalytic activity; INVOLVED IN: glycolysis; LOCATED IN: membrane; EXPRESSED IN: guard cell, cultured cell, leaf; CONTAINS InterPro DOMAI
GRMZM2G080375	Si000952m.g	Sb03g003140	LOC_Os01g09570	grey	grey60	purple	black	black	floralwhite	grey	type2	#N/A	#N/A	#N/A	NULL	BS	GRMZM2G080375	1.81827	#N/A	#N/A	63.4015	34.8692	#N/A	#N/A	#N/A	NA	GRMZM2G080375	glycolysis.unclear/dually targeted.phosphofructokinase (PFK)	'highly similar to ( 551) AT4G26270 | Symbols: PFK3 | PFK3 (PHOSPHOFRUCTOKINASE 3); 6-phosphofructokinase | chr4:13301094-13304030 REVERSEhighly similar to ( 694) loc_os01g09570 12001.m07582 protein 6-phosphofructokinase 2, putative, expressed seq=cds; co	AT4G26270	phosphofructokinase 3	phosphofructokinase 3 (PFK3); CONTAINS InterPro DOMAIN/s: Pyrophosphate-dependent phosphofructokinase TP0108 (InterPro:IPR012004), Phosphofructokinase (InterPro:IPR000023); BEST Arabidopsis thaliana protein match is: phosphofructokinase 7 (TAIR:AT5G56630.
GRMZM5G857641	Si000831m.g	Sb03g040020	LOC_Os01g63230	green	grey	purple	black	grey	floralwhite	grey	type2	#N/A	#N/A	#N/A	NULL	BS	GRMZM5G857641	13.936	#N/A	710.104	5.3394	0.383137	26.7959	0.0377352	#N/A	NA	GRMZM5G857641	hormone metabolism.auxin.induced-regulated-responsive-activated	'highly similar to ( 537) AT2G37980 | Symbols: | unknown protein | chr2:15894162-15897452 REVERSEhighly similar to ( 674) loc_os01g63230 12001.m12439 protein axi 1 like protein, putative, expressed seq=cds; coord=8:167779879..167784161:1; parent_gene=GRM	AT2G37980	O-fucosyltransferase family protein	O-fucosyltransferase family protein; FUNCTIONS IN: molecular_function unknown; INVOLVED IN: biological_process unknown; LOCATED IN: chloroplast; EXPRESSED IN: 13 plant structures; EXPRESSED DURING: L mature pollen stage, M germinated pollen stage, 4 anthe
GRMZM2G039246	Si003230m.g	Sb03g034300	LOC_Os01g54050	green	grey	purple	black	black	floralwhite	black	type2	819.674	16.9447	48.3734	BS	NULL	GRMZM2G039246	#N/A	#N/A	600.753	#N/A	#N/A	200.132	0.333135	#N/A	NA	GRMZM2G039246	hormone metabolism.cytokinin.signal transduction	'weakly similar to ( 165) AT3G16360 | Symbols: AHP4 | AHP4 (HPT PHOSPHOTRANSMITTER 4); histidine phosphotransfer kinase/ transferase, transferring phosphorus-containing groups | chr3:5554484-5555367 FORWARDweakly similar to ( 105) HP1_ORYSA Histidine-cont	AT3G16360	HPT phosphotransmitter 4	HPT phosphotransmitter 4 (AHP4); CONTAINS InterPro DOMAIN/s: Signal transduction histidine kinase, phosphotransfer (Hpt) domain (InterPro:IPR008207); BEST Arabidopsis thaliana protein match is: histidine-containing phosphotransmitter 2 (TAIR:AT3G29350.1).
GRMZM5G852502	Si001758m.g	Sb03g043970	LOC_Os01g69080	turquoise	grey60	purple	pink	black	yellow	grey	type2	#N/A	#N/A	#N/A	NULL	BS	GRMZM5G852502	1.81269	1.34648	#N/A	751.082	414.346	#N/A	#N/A	#N/A	stearoyl-ACP desaturase (SSI2 or FAB2)	GRMZM5G852502	lipid metabolism.FA synthesis and FA elongation.ACP desaturase	'highly similar to ( 593) AT2G43710 | Symbols: SSI2, FAB2 | SSI2; acyl-[acyl-carrier-protein] desaturase/ stearoyl-CoA 9-desaturase | chr2:18120107-18122495 FORWARDhighly similar to ( 604) STAD_RICCO Acyl-[acyl-carrier-protein] desaturase, chloroplast pre	AT2G43710	Plant stearoyl-acyl-carrier-protein desaturase family protein	SSI2; FUNCTIONS IN: acyl-[acyl-carrier-protein] desaturase activity, stearoyl-CoA 9-desaturase activity; INVOLVED IN: in 10 processes; LOCATED IN: chloroplast, plastid; EXPRESSED IN: 22 plant structures; EXPRESSED DURING: 15 growth stages; CONTAINS InterP
AC233887.1_FG006	Si009418m.g	Sb06g016250	LOC_Os04g34000	grey	grey60	purple	black	black	floralwhite	grey	type2	20.5863	37.035	0.555862	ME	NULL	AC233887.1_FG006	NA	NA	NA	NA	NA	NA	NA	#N/A	NA	AC233887.1_FG006	lipid metabolism.glycolipid synthesis.DGDG synthase	'highly similar to ( 926) AT3G11670 | Symbols: DGD1 | DGD1 (DIGALACTOSYL DIACYLGLYCEROL DEFICIENT 1); UDP-galactosyltransferase/ galactolipid galactosyltransferase/ transferase, transferring glycosyl groups | chr3:3681679-3684495 REVERSEhighly similar to	AT3G11670	UDP-Glycosyltransferase superfamily protein	DIGALACTOSYL DIACYLGLYCEROL DEFICIENT 1 (DGD1); BEST Arabidopsis thaliana protein match is: digalactosyl diacylglycerol deficient 2 (TAIR:AT4G00550.1); Has 183 Blast hits to 183 proteins in 35 species: Archae - 0; Bacteria - 6; Metazoa - 0; Fungi - 0; Pla
GRMZM2G074462	Si002103m.g	Sb03g040350	LOC_Os01g63810	#N/A	#N/A	#N/A	black	black	floralwhite	darkgrey	type1	6.39193	3.98212	1.60516	BS	NULL	GRMZM2G074462	NA	NA	NA	NA	NA	NA	NA	#N/A	NA	GRMZM2G074462	major CHO metabolism.degradation.starch.D enzyme	'weakly similar to ( 107) AT5G01260 | Symbols: | glycoside hydrolase starch-binding domain-containing protein | chr5:105367-106488 FORWARDmoderately similar to ( 202) loc_os01g63810 12001.m43281 protein starch binding domain containing protein, expressed	AT5G01260	Carbohydrate-binding-like fold	Carbohydrate-binding-like fold; FUNCTIONS IN: carbohydrate binding, catalytic activity; INVOLVED IN: carbohydrate metabolic process; LOCATED IN: cellular_component unknown; EXPRESSED IN: 21 plant structures; EXPRESSED DURING: 13 growth stages; CONTAINS In
GRMZM2G052546	Si035550m.g	Sb01g050120	LOC_Os03g01750	grey	grey60	purple	black	black	royalblue	grey	type2	#N/A	#N/A	#N/A	NULL	NULL	GRMZM2G052546	#N/A	0.377785	#N/A	#N/A	#N/A	#N/A	#N/A	#N/A	phosphatase, DSP4 (SEX4) (stimulates degradation)	GRMZM2G052546	major CHO metabolism.degradation.starch.laforin like phosphoglucan phosphatase (SEX4)	'moderately similar to ( 440) AT3G52180 | Symbols: ATPTPKIS1, DSP4, SEX4 | SEX4 (STARCH-EXCESS 4); polysaccharide binding / protein tyrosine/serine/threonine phosphatase | chr3:19350574-19353459 REVERSEhighly similar to ( 654) loc_os03g01750 12003.m101148	AT3G52180	dual specificity protein phosphatase (DsPTP1) family protein	STARCH-EXCESS 4 (SEX4); FUNCTIONS IN: protein tyrosine/serine/threonine phosphatase activity, polysaccharide binding; INVOLVED IN: protein amino acid dephosphorylation, starch metabolic process, starch catabolic process; LOCATED IN: chloroplast; EXPRESSED
GRMZM2G082034	Si034947m.g	Sb01g035370	LOC_Os03g22790	blue	grey60	purple	black	black	royalblue	grey	type2	1.53743	6.33327	0.242754	ME	NULL	GRMZM2G082034	#N/A	10.01	1.36567	#N/A	#N/A	83.5463	61.1759	#N/A	BAM9	GRMZM2G082034	major CHO metabolism.degradation.starch.starch cleavage	'moderately similar to ( 330) AT5G18670 | Symbols: BMY3, BAM9 | BMY3; beta-amylase/ catalytic/ cation binding | chr5:6226138-6227999 FORWARDweakly similar to ( 182) AMYB_MAIZE Beta-amylase (EC 3.2.1.2) (1,4-alpha-D-glucan maltohydrolase) - Zea mays (Maize	AT5G18670	beta-amylase 3	beta-amylase 3 (BMY3); FUNCTIONS IN: cation binding, beta-amylase activity, catalytic activity; INVOLVED IN: cellulose biosynthetic process, carbohydrate metabolic process, polysaccharide catabolic process; EXPRESSED IN: 23 plant structures; EXPRESSED DUR
GRMZM2G007939	Si034983m.g	Sb01g028700	LOC_Os10g41550	grey	grey60	purple	pink	black	royalblue	darkorange	type2	957.587	469.854	2.03805	BS	BS	GRMZM2G007939	3.00452	10.01	1.49055	724.058	240.989	525.253	352.389	#N/A	BAM8	GRMZM2G007939	major CHO metabolism.degradation.starch.starch cleavage	highly similar to ( 529) AT4G17090 | Symbols: CT-BMY, BAM3, BMY8 | CT-BMY (CHLOROPLAST BETA-AMYLASE); beta-amylase | chr4:9605266-9607250 REVERSEmoderately similar to ( 343) AMYB_SOYBN Beta-amylase (EC 3.2.1.2) (1,4-alpha-D-glucan maltohydrolase) - Glyci	AT4G17090	chloroplast beta-amylase	chloroplast beta-amylase (CT-BMY); CONTAINS InterPro DOMAIN/s: Glycoside hydrolase, family 14, conserved site (InterPro:IPR018238), Glycoside hydrolase, family 14 (InterPro:IPR001554), Glycoside hydrolase, catalytic core (InterPro:IPR017853), Glycoside hy
GRMZM2G035749	Si034983m.g	Sb01g028700	LOC_Os10g41550	grey	grey60	purple	black	black	royalblue	darkorange	type2	957.587	469.854	2.03805	BS	ME	GRMZM2G035749	0.566642	#N/A	1.1153	37.3523	66.6683	189.419	169.837	#N/A	NA	GRMZM2G035749	major CHO metabolism.degradation.starch.starch cleavage	'moderately similar to ( 352) AT4G17090 | Symbols: CT-BMY, BAM3, BMY8 | CT-BMY (CHLOROPLAST BETA-AMYLASE); beta-amylase | chr4:9605266-9607250 REVERSEmoderately similar to ( 258) AMYB_MEDSA Beta-amylase (EC 3.2.1.2) (1,4-alpha-D-glucan maltohydrolase) - M	AT4G17090	chloroplast beta-amylase	chloroplast beta-amylase (CT-BMY); CONTAINS InterPro DOMAIN/s: Glycoside hydrolase, family 14, conserved site (InterPro:IPR018238), Glycoside hydrolase, family 14 (InterPro:IPR001554), Glycoside hydrolase, catalytic core (InterPro:IPR017853), Glycoside hy
GRMZM2G347708	Si034947m.g	Sb01g035370	LOC_Os03g22790	blue	grey60	purple	black	black	royalblue	grey	type2	1.53743	6.33327	0.242754	ME	NULL	GRMZM2G347708	#N/A	#N/A	1.86509	#N/A	#N/A	2.09776	1.12475	#N/A	NA	GRMZM2G347708	major CHO metabolism.degradation.starch.starch cleavage	'moderately similar to ( 286) AT5G18670 | Symbols: BMY3, BAM9 | BMY3; beta-amylase/ catalytic/ cation binding | chr5:6226138-6227999 FORWARDweakly similar to ( 150) AMYB_WHEAT Beta-amylase (EC 3.2.1.2) (1,4-alpha-D-glucan maltohydrolase) - Triticum aestiv	AT5G18670	beta-amylase 3	beta-amylase 3 (BMY3); FUNCTIONS IN: cation binding, beta-amylase activity, catalytic activity; INVOLVED IN: cellulose biosynthetic process, carbohydrate metabolic process, polysaccharide catabolic process; EXPRESSED IN: 23 plant structures; EXPRESSED DUR
GRMZM2G121612	Si009214m.g	Sb06g029050	LOC_Os04g53310	grey	grey60	purple	black	black	floralwhite	magenta	type2	428.92	210.838	2.03436	BS	BS	GRMZM2G121612	2.35881	2.1279	8.25628	410.617	174.078	256.378	31.0525	#N/A	starch synthase IIIb (SSIIIb)	GRMZM2G121612	major CHO metabolism.synthesis.starch.starch synthase	'nearly identical (1075) AT1G11720 | Symbols: ATSS3 | ATSS3 (starch synthase 3); starch synthase/ transferase, transferring glycosyl groups | chr1:3952511-3956840 FORWARDnearly identical (1145) SSY3_SOLTU Soluble starch synthase 3, chloroplast precursor (	AT1G11720	starch synthase 3	starch synthase 3 (SS3); CONTAINS InterPro DOMAIN/s: Glycogen/starch synthases, ADP-glucose type (InterPro:IPR011835), Starch synthase, catalytic domain (InterPro:IPR013534), Glycosyl transferase, group 1 (InterPro:IPR001296), Carbohydrate binding domain,
GRMZM2G075502	Si035920m.g	Sb01g035560	LOC_Os03g22490	blue	grey60	purple	black	black	floralwhite	grey	type2	431.983	786.574	0.549196	ME	ME	GRMZM2G075502	0.799581	#N/A	#N/A	216.414	273.737	#N/A	#N/A	#N/A	NA	GRMZM2G075502	metal handling.binding, chelation and storage	'very weakly similar to (80.9) AT3G06130 | Symbols: | heavy-metal-associated domain-containing protein | chr3:1853048-1854673 REVERSEweakly similar to ( 124) loc_os03g22490 12003.m101339 protein heavy metal-associated domain containing protein, expressed	AT3G06130	Heavy metal transport/detoxification superfamily protein	Heavy metal transport/detoxification superfamily protein ; FUNCTIONS IN: metal ion binding; INVOLVED IN: metal ion transport; EXPRESSED IN: 21 plant structures; EXPRESSED DURING: 13 growth stages; CONTAINS InterPro DOMAIN/s: Heavy metal transport/detoxifi
GRMZM5G822137	Si002212m.g	Sb03g044950	LOC_Os01g70710	grey	grey60	purple	black	black	royalblue	grey	type2	#N/A	#N/A	#N/A	NULL	NULL	GRMZM5G822137	#N/A	#N/A	110.244	#N/A	#N/A	14.8272	0.134495	#N/A	NA	GRMZM5G822137	metal handling.binding, chelation and storage	'weakly similar to ( 160) loc_os01g70710 12001.m43369 protein heavy metal-associated domain containing protein, expressed seq=cds; coord=3:155317000..155319161:1; parent_gene=GRMZM5G822137'	#VALUE!	#VALUE!	#VALUE!
GRMZM2G099340	Si003556m.g	Sb03g006090	LOC_Os01g05650	grey	lightcyan	brown	grey	black	floralwhite	magenta	type2	1156.21	26.4463	43.7192	BS	NULL	GRMZM2G099340	NA	NA	NA	NA	NA	NA	NA	#N/A	NA	GRMZM2G099340	metal handling.binding, chelation and storage	'seq=cds; coord=3:17605685..17606666:1; parent_gene=GRMZM2G099340'	#VALUE!	#VALUE!	#VALUE!
GRMZM2G004528	Si034590m.g	Sb01g044290	LOC_Os03g09250	blue	grey60	purple	black	black	floralwhite	grey	type2	79.9849	250.93	0.318753	ME	BS	GRMZM2G004528	2.08204	#N/A	#N/A	3004.49	1443.05	#N/A	#N/A	#N/A	NA	GRMZM2G004528	minor CHO metabolism.myo-inositol.InsP Synthases	'highly similar to ( 910) AT2G22240 | Symbols: ATMIPS2, MIPS2 | MIPS2 (MYO-INOSITOL-1-PHOSTPATE SYNTHASE 2); binding / catalytic/ inositol-3-phosphate synthase | chr2:9451901-9453375 REVERSEhighly similar to ( 993) INO1_MAIZE Inositol-3-phosphate synthase	AT2G22240	myo-inositol-1-phosphate synthase 2	myo-inositol-1-phosphate synthase 2 (MIPS2); CONTAINS InterPro DOMAIN/s: Myo-inositol-1-phosphate synthase (InterPro:IPR002587), Myo-inositol-1-phosphate synthase, GAPDH-like (InterPro:IPR013021), NAD(P)-binding domain (InterPro:IPR016040); BEST Arabidops
GRMZM2G047592	Si030566m.g	Sb02g022170	LOC_Os09g15820	#N/A	#N/A	#N/A	black	black	floralwhite	darkgrey	type1	845.335	98.3346	8.59652	BS	BS	GRMZM2G047592	8.56893	2.351	#N/A	700.032	81.6942	#N/A	#N/A	#N/A	aldose 1-epimerase	GRMZM2G047592	minor CHO metabolism.others	'weakly similar to ( 125) AT5G66530 | Symbols: | aldose 1-epimerase family protein | chr5:26553821-26555575 REVERSEweakly similar to ( 184) loc_os09g15820 12009.m04843 protein apospory-associated protein C, putative, expressed seq=cds; coord=7:89432642..	AT5G66530	Galactose mutarotase-like superfamily protein	Galactose mutarotase-like superfamily protein; FUNCTIONS IN: carbohydrate binding, isomerase activity, aldose 1-epimerase activity, catalytic activity; INVOLVED IN: galactose metabolic process, carbohydrate metabolic process; EXPRESSED IN: 24 plant struct
GRMZM2G150906	Si000380m.g	Sb03g004540	LOC_Os01g07530	blue	grey60	purple	black	black	royalblue	darkmagenta	type1	#N/A	#N/A	#N/A	NULL	ME	GRMZM2G150906	0.297178	#N/A	#N/A	64.7095	220.223	#N/A	#N/A	#N/A	NA	GRMZM2G150906	minor CHO metabolism.raffinose family.raffinose synthases.putative	'highly similar to ( 965) AT5G40390 | Symbols: SIP1 | SIP1 (seed imbibition 1-like); galactinol-sucrose galactosyltransferase/ hydrolase, hydrolyzing O-glycosyl compounds | chr5:16161720-16165085 FORWARDmoderately similar to ( 489) STSYN_PEA Stachyose syn	AT5G40390	Raffinose synthase family protein	seed imbibition 1-like (SIP1); FUNCTIONS IN: hydrolase activity, hydrolyzing O-glycosyl compounds, galactinol-sucrose galactosyltransferase activity; INVOLVED IN: mannitol biosynthetic process, raffinose family oligosaccharide biosynthetic process, respon
GRMZM2G048904	Si006672m.g	Sb10g028360	LOC_Os06g47910	green	grey60	purple	black	salmon	floralwhite	darkred	type2	7.47677	0.287918	25.9684	BS	BS	GRMZM2G048904	10.1572	#N/A	1078.72	8.36633	0.823682	161.347	0.149573	#N/A	NA	GRMZM2G048904	misc.GDSL-motif lipase	'very weakly similar to (97.4) AT1G28660 | Symbols: | lipase, putative | chr1:10071856-10073371 REVERSEmoderately similar to ( 231) loc_os06g47910 12006.m09317 protein alpha-L-fucosidase 2 precursor, putative, expressed seq=cds; coord=5:53004380..5300540	AT1G28660	GDSL-like Lipase/Acylhydrolase superfamily protein	GDSL-like Lipase/Acylhydrolase superfamily protein; FUNCTIONS IN: hydrolase activity, acting on ester bonds, carboxylesterase activity; INVOLVED IN: lipid metabolic process; LOCATED IN: endomembrane system; CONTAINS InterPro DOMAIN/s: Lipase, GDSL (InterP
AC212023.4_FG004	Si037368m.g	Sb01g017520	LOC_Os10g36500	grey	grey60	purple	black	black	floralwhite	grey	type2	8.29262	280.987	0.0295125	ME	ME	AC212023.4_FG004	0.154472	#N/A	#N/A	4.22018	27.6308	#N/A	#N/A	#N/A	NA	AC212023.4_FG004	misc.invertase/pectin methylesterase inhibitor family protein	'weakly similar to ( 162) loc_os10g36500 12010.m06460 protein ripening-related protein-like, putative, expressed seq=cds; coord=1:224769787..224770446:1; parent_gene=AC212023.4_FG004'	#VALUE!	#VALUE!	#VALUE!
GRMZM2G414317	Si031190m.g	Sb02g027250	LOC_Os09g29390	green	grey	purple	black	black	floralwhite	bisque4	type2	13.3315	0.335936	39.6846	BS	NULL	GRMZM2G414317	#N/A	#N/A	310.08	#N/A	#N/A	11.551	0.0372517	#N/A	NA	GRMZM2G414317	misc.plastocyanin-like	'weakly similar to ( 106) AT1G22480 | Symbols: | plastocyanin-like domain-containing protein | chr1:7934232-7935054 REVERSEweakly similar to ( 112) BCP_PEA Blue copper protein precursor - Pisum sativum (Garden pea)weakly similar to ( 123) loc_os09g29390	AT1G22480	Cupredoxin superfamily protein	Cupredoxin superfamily protein; FUNCTIONS IN: electron carrier activity, copper ion binding; LOCATED IN: anchored to membrane; EXPRESSED IN: shoot apex, inflorescence meristem, embryo, flower, seed; EXPRESSED DURING: F mature embryo stage, petal different
GRMZM2G091825	Si006575m.g	Sb10g003740	LOC_Os06g05950	#N/A	#N/A	#N/A	black	black	floralwhite	darkgrey	type1	#N/A	#N/A	#N/A	NULL	ME	GRMZM2G091825	0.6	#N/A	#N/A	66.6345	112.32	#N/A	#N/A	#N/A	NA	GRMZM2G091825	not assigned.unknown	'weakly similar to ( 135) AT1G53450 | Symbols: | unknown protein | chr1:19951747-19953839 REVERSEmoderately similar to ( 218) loc_os06g05950 12006.m091606 protein expressed protein seq=cds; coord=6:74998184..75000170:1; parent_gene=GRMZM2G091825'	AT1G53450	0	unknown protein; BEST Arabidopsis thaliana protein match is: unknown protein (TAIR:AT3G14830.2); Has 35333 Blast hits to 34131 proteins in 2444 species: Archae - 798; Bacteria - 22429; Metazoa - 974; Fungi - 991; Plants - 531; Viruses - 0; Other Eukaryote
GRMZM2G312910	Si030457m.g	Sb02g004000	LOC_Os07g07540	#N/A	#N/A	#N/A	black	black	floralwhite	darkgrey	type1	334.19	1630.13	0.205008	ME	ME	GRMZM2G312910	0.306458	0.311295	#N/A	442.675	1460.91	#N/A	#N/A	#N/A	TPR protein Shoot1	GRMZM2G312910	not assigned.unknown	'moderately similar to ( 360) AT1G55480 | Symbols: | binding / protein binding | chr1:20713822-20715351 FORWARDmoderately similar to ( 421) loc_os07g07540 12007.m28951 protein SHOOT1 protein, putative, expressed seq=cds; coord=7:8465529..8467600:1; paren	AT1G55480	protein containing PDZ domain, a K-box domain, and a TPR region	protein containing PDZ domain, a K-box domain, and a TPR region (ZKT); FUNCTIONS IN: binding; INVOLVED IN: response to wounding; LOCATED IN: chloroplast thylakoid membrane, chloroplast stroma, chloroplast, chloroplast envelope; EXPRESSED IN: 23 plant stru
GRMZM2G078118	Si017905m.g	Sb04g037040	LOC_Os02g57030	#N/A	#N/A	#N/A	black	black	ivory	darkgrey	type1	#N/A	#N/A	#N/A	NULL	BS	GRMZM2G078118	1.80494	1.33458	#N/A	228.815	126.772	#N/A	#N/A	#N/A	unknown protein	GRMZM2G078118	not assigned.unknown	'seq=cds; coord=5:215489564..215492815:1; parent_gene=GRMZM2G078118'	#VALUE!	#VALUE!	#VALUE!
GRMZM2G178775	Si039927m.g	Sb01g045750	LOC_Os03g07440	#N/A	#N/A	#N/A	black	black	ivory	darkgrey	type1	48.0705	145.826	0.329644	ME	NULL	GRMZM2G178775	#N/A	0.47975	#N/A	#N/A	#N/A	#N/A	#N/A	#N/A	unknown protein	GRMZM2G178775	not assigned.unknown	'weakly similar to ( 138) AT1G14345 | Symbols: | oxidoreductase | chr1:4899176-4899766 FORWARDweakly similar to ( 172) loc_os03g07440 12003.m06258 protein putativ eribonuclease P, putative, expressed seq=cds; coord=9:151266275..151267134:1; parent_gene=G	AT1G14345	NAD(P)-linked oxidoreductase superfamily protein	NAD(P)-linked oxidoreductase superfamily protein; FUNCTIONS IN: oxidoreductase activity; INVOLVED IN: oxidation reduction; LOCATED IN: chloroplast thylakoid membrane, chloroplast, membrane; EXPRESSED IN: 21 plant structures; EXPRESSED DURING: 13 growth st
GRMZM2G344205	Si017321m.g	Sb04g002070	LOC_Os02g03230	#N/A	#N/A	#N/A	pink	brown4	ivory	darkgrey	type1	#N/A	#N/A	#N/A	NULL	ME	GRMZM2G344205	0.681328	#N/A	#N/A	278.125	412.852	#N/A	#N/A	#N/A	NA	GRMZM2G344205	not assigned.unknown	'moderately similar to ( 327) AT1G64720 | Symbols: CP5 | CP5 | chr1:24046887-24048537 REVERSEmoderately similar to ( 468) loc_os02g03230 12002.m05673 protein nodule membrane protein, putative, expressed seq=cds; coord=5:72694166..72696762:-1; parent_gene=	AT1G64720	Polyketide cyclase/dehydrase and lipid transport superfamily protein	CP5; FUNCTIONS IN: molecular_function unknown; INVOLVED IN: biological_process unknown; LOCATED IN: vacuole; EXPRESSED IN: 23 plant structures; EXPRESSED DURING: 15 growth stages; CONTAINS InterPro DOMAIN/s: Lipid-binding START (InterPro:IPR002913); BEST
GRMZM2G131286	Si032116m.g	Sb02g035200	LOC_Os07g34640	grey	grey60	purple	pink	black	floralwhite	grey	type2	382.023	870.25	0.438981	ME	NULL	GRMZM2G131286	NA	NA	NA	NA	NA	NA	NA	PPDK-RP	PPDK-RP	GRMZM2G131286	not assigned.unknown	'moderately similar to ( 393) AT4G21210 | Symbols: ATRP1 | ATRP1 (PPDK REGULATORY PROTEIN); phosphoprotein phosphatase/ protein kinase | chr4:11307002-11308587 FORWARDhighly similar to ( 530) loc_os07g34640 12007.m29204 protein ATP/GTP-binding protein, pu	AT4G21210	PPDK regulatory protein	PPDK regulatory protein (RP1); FUNCTIONS IN: protein kinase activity, phosphoprotein phosphatase activity; INVOLVED IN: biological_process unknown; LOCATED IN: chloroplast; EXPRESSED IN: 21 plant structures; EXPRESSED DURING: 13 growth stages; CONTAINS In
GRMZM2G056093	Si006963m.g	Sb10g023690	LOC_Os06g40440	grey	grey60	purple	black	black	floralwhite	bisque4	type2	284.851	165.804	1.718	BS	BS	GRMZM2G056093	9.09678	#N/A	#N/A	1292.86	142.123	#N/A	#N/A	#N/A	NA	GRMZM2G056093	not assigned.unknown	'weakly similar to ( 135) AT5G20190 | Symbols: | binding | chr5:6814093-6815171 FORWARDmoderately similar to ( 215) loc_os06g40440 12006.m08580 protein expressed protein seq=cds; coord=9:90840974..90843238:-1; parent_gene=GRMZM2G056093'	AT5G20190	Tetratricopeptide repeat (TPR)-like superfamily protein	Tetratricopeptide repeat (TPR)-like superfamily protein; FUNCTIONS IN: binding; INVOLVED IN: biological_process unknown; LOCATED IN: chloroplast; CONTAINS InterPro DOMAIN/s: Tetratricopeptide-like helical (InterPro:IPR011990), Tetratricopeptide repeat-con
GRMZM2G004880	Si032116m.g	Sb02g035200	LOC_Os07g34640	grey	grey60	purple	black	black	floralwhite	grey	type2	382.023	870.25	0.438981	ME	BS	GRMZM2G004880	9.01325	0.280355	#N/A	255.455	28.3421	#N/A	#N/A	PPDK-RP	NA	GRMZM2G004880	not assigned.unknown	'moderately similar to ( 399) AT4G21210 | Symbols: ATRP1 | ATRP1 (PPDK REGULATORY PROTEIN); phosphoprotein phosphatase/ protein kinase | chr4:11307002-11308587 FORWARDhighly similar to ( 513) loc_os07g34640 12007.m29204 protein ATP/GTP-binding protein, pu	AT4G21210	PPDK regulatory protein	PPDK regulatory protein (RP1); FUNCTIONS IN: protein kinase activity, phosphoprotein phosphatase activity; INVOLVED IN: biological_process unknown; LOCATED IN: chloroplast; EXPRESSED IN: 21 plant structures; EXPRESSED DURING: 13 growth stages; CONTAINS In
GRMZM2G033971	Si022986m.g	Sb09g026640	LOC_Os05g45770	grey	grey60	purple	black	black	floralwhite	grey	type2	#N/A	#N/A	#N/A	NULL	NULL	GRMZM2G033971	NA	NA	NA	NA	NA	NA	NA	#N/A	NA	GRMZM2G033971	not assigned.unknown	'moderately similar to ( 224) AT3G61770 | Symbols: | FUNCTIONS IN: molecular_function unknown; INVOLVED IN: biological_process unknown; LOCATED IN: chloroplast; EXPRESSED IN: 22 plant structures; EXPRESSED DURING: 13 growth stages; CONTAINS InterPro DOMA	AT3G61770	Acid phosphatase/vanadium-dependent haloperoxidase-related protein	Acid phosphatase/vanadium-dependent haloperoxidase-related protein; FUNCTIONS IN: molecular_function unknown; INVOLVED IN: biological_process unknown; LOCATED IN: chloroplast; EXPRESSED IN: 22 plant structures; EXPRESSED DURING: 13 growth stages; CONTAINS
GRMZM2G181000	Si036077m.g	Sb01g009950	LOC_Os03g51010	blue	grey60	purple	black	black	floralwhite	grey	type2	36.9314	18.2817	2.02013	BS	ME	GRMZM2G181000	0.576323	#N/A	#N/A	48.5136	85.135	#N/A	#N/A	#N/A	NA	GRMZM2G181000	not assigned.unknown	'moderately similar to ( 316) AT1G73480 | Symbols: | hydrolase, alpha/beta fold family protein | chr1:27629266-27632486 FORWARDmoderately similar to ( 454) loc_os03g51010 12003.m10083 protein monoglyceride lipase, putative, expressed seq=cds; coord=5:100	AT1G73480	alpha/beta-Hydrolases superfamily protein	alpha/beta-Hydrolases superfamily protein; FUNCTIONS IN: hydrolase activity; EXPRESSED IN: 25 plant structures; EXPRESSED DURING: 15 growth stages; BEST Arabidopsis thaliana protein match is: alpha/beta-Hydrolases superfamily protein (TAIR:AT1G18360.1); H
GRMZM2G412229	Si036095m.g	Sb01g011280	LOC_Os03g48920	grey	grey60	purple	black	black	floralwhite	grey	type2	#N/A	#N/A	#N/A	NULL	NULL	GRMZM2G412229	#N/A	2.03894	#N/A	#N/A	#N/A	#N/A	#N/A	#N/A	NA	GRMZM2G412229	not assigned.unknown	'weakly similar to ( 142) AT1G54520 | Symbols: | unknown protein | chr1:20363565-20365874 FORWARDmoderately similar to ( 215) loc_os03g48920 12003.m35367 protein membrane protein, putative, expressed seq=cds; coord=5:12569951..12576054:-1; parent_gene=GR	AT1G54520	0	unknown protein; FUNCTIONS IN: molecular_function unknown; INVOLVED IN: biological_process unknown; LOCATED IN: chloroplast; EXPRESSED IN: 24 plant structures; EXPRESSED DURING: 15 growth stages; CONTAINS InterPro DOMAIN/s: Protein of unknown function DUF
GRMZM5G863645	Si036077m.g	Sb01g009950	LOC_Os03g51010	blue	grey60	purple	black	black	floralwhite	grey	type2	36.9314	18.2817	2.02013	BS	BS	GRMZM5G863645	1.57025	#N/A	#N/A	78.0734	49.7204	#N/A	#N/A	#N/A	NA	GRMZM5G863645	not assigned.unknown	'moderately similar to ( 353) AT1G73480 | Symbols: | hydrolase, alpha/beta fold family protein | chr1:27629266-27632486 FORWARDmoderately similar to ( 490) loc_os03g51010 12003.m10083 protein monoglyceride lipase, putative, expressed seq=cds; coord=1:269	AT1G73480	alpha/beta-Hydrolases superfamily protein	alpha/beta-Hydrolases superfamily protein; FUNCTIONS IN: hydrolase activity; EXPRESSED IN: 25 plant structures; EXPRESSED DURING: 15 growth stages; BEST Arabidopsis thaliana protein match is: alpha/beta-Hydrolases superfamily protein (TAIR:AT1G18360.1); H
GRMZM2G326270	Si030696m.g	Sb02g041820	LOC_Os07g46520	grey	grey60	purple	black	black	floralwhite	magenta	type2	#N/A	#N/A	#N/A	NULL	BS	GRMZM2G326270	1.39861	#N/A	#N/A	2516.67	1799.41	#N/A	#N/A	#N/A	NA	GRMZM2G326270	not assigned.unknown	'moderately similar to ( 354) AT2G41250 | Symbols: | haloacid dehalogenase-like hydrolase family protein | chr2:17200862-17202551 REVERSEmoderately similar to ( 430) loc_os07g46520 12007.m08869 protein rhythmically expressed gene 2 protein, putative, exp	AT2G41250	Haloacid dehalogenase-like hydrolase (HAD) superfamily protein	Haloacid dehalogenase-like hydrolase (HAD) superfamily protein; FUNCTIONS IN: hydrolase activity, catalytic activity, phosphoglycolate phosphatase activity; INVOLVED IN: metabolic process; LOCATED IN: mitochondrion; EXPRESSED IN: 24 plant structures; EXPR
GRMZM2G440459	Si030696m.g	Sb02g041820	LOC_Os07g46520	grey	grey60	purple	black	black	floralwhite	magenta	type2	#N/A	#N/A	#N/A	NULL	BS	GRMZM2G440459	2.40505	#N/A	#N/A	70.5955	29.353	#N/A	#N/A	#N/A	NA	GRMZM2G440459	not assigned.unknown	'moderately similar to ( 260) AT2G41250 | Symbols: | haloacid dehalogenase-like hydrolase family protein | chr2:17200862-17202551 REVERSEmoderately similar to ( 285) loc_os07g46520 12007.m08869 protein rhythmically expressed gene 2 protein, putative, exp	AT2G41250	Haloacid dehalogenase-like hydrolase (HAD) superfamily protein	Haloacid dehalogenase-like hydrolase (HAD) superfamily protein; FUNCTIONS IN: hydrolase activity, catalytic activity, phosphoglycolate phosphatase activity; INVOLVED IN: metabolic process; LOCATED IN: mitochondrion; EXPRESSED IN: 24 plant structures; EXPR
GRMZM2G066636	Si030747m.g	Sb02g040450	LOC_Os07g44060	greenyellow	grey60	purple	black	black	grey	darkorange	type2	90.8804	1.5491	58.6667	BS	BS	GRMZM2G066636	2.46216	#N/A	651.38	42.1278	17.1101	988.515	1.51757	#N/A	NA	GRMZM2G066636	not assigned.unknown	'moderately similar to ( 256) AT3G62040 | Symbols: | catalytic/ hydrolase | chr3:22975328-22976518 REVERSEmoderately similar to ( 315) loc_os07g44060 12007.m08629 protein catalytic/ hydrolase, putative, expressed seq=cds; coord=7:168200845..168202097:-1;	AT3G62040	Haloacid dehalogenase-like hydrolase (HAD) superfamily protein	Haloacid dehalogenase-like hydrolase (HAD) superfamily protein; FUNCTIONS IN: hydrolase activity; EXPRESSED IN: 13 plant structures; EXPRESSED DURING: LP.04 four leaves visible, 4 anthesis, petal differentiation and expansion stage; CONTAINS InterPro DOMA
GRMZM2G047002	Si036523m.g	Sb01g047550	LOC_Os03g04710	yellow	grey60	purple	black	black	grey	grey	type2	68.3428	9.0475	7.55377	BS	BS	GRMZM2G047002	6.53347	#N/A	#N/A	315.551	48.2977	#N/A	#N/A	#N/A	NA	GRMZM2G047002	not assigned.unknown	'very weakly similar to (90.5) AT5G20190 | Symbols: | binding | chr5:6814093-6815171 FORWARDweakly similar to ( 180) loc_os03g04710 12003.m101184 protein expressed protein seq=cds; coord=1:8978801..8980537:-1; parent_gene=GRMZM2G047002'	AT5G20190	Tetratricopeptide repeat (TPR)-like superfamily protein	Tetratricopeptide repeat (TPR)-like superfamily protein; FUNCTIONS IN: binding; INVOLVED IN: biological_process unknown; LOCATED IN: chloroplast; CONTAINS InterPro DOMAIN/s: Tetratricopeptide-like helical (InterPro:IPR011990), Tetratricopeptide repeat-con
GRMZM2G135990	Si026742m.g	Sb05g003300	LOC_Os11g05550	blue	grey60	purple	black	black	grey	grey	type2	44.3094	2.63227	16.8331	BS	BS	GRMZM2G135990	2.02405	#N/A	#N/A	25.7653	12.7296	#N/A	#N/A	#N/A	NA	GRMZM2G135990	not assigned.unknown	'moderately similar to ( 248) loc_os11g05550 12011.m04752 protein expressed protein seq=cds; coord=2:143382662..143383991:-1; parent_gene=GRMZM2G135990'	#VALUE!	#VALUE!	#VALUE!
GRMZM2G367638	Si006878m.g	Sb10g000805	LOC_Os06g01950	grey	grey60	purple	black	black	grey	grey	type2	#N/A	#N/A	#N/A	NULL	BS	GRMZM2G367638	14.4305	#N/A	#N/A	39.9807	2.77057	#N/A	#N/A	#N/A	NA	GRMZM2G367638	not assigned.unknown	'moderately similar to ( 282) AT3G05170 | Symbols: | phosphoglycerate/bisphosphoglycerate mutase family protein | chr3:1466738-1468219 FORWARDmoderately similar to ( 458) loc_os06g01950 12006.m04931 protein glycerolphosphate mutase, putative seq=cds; coo	AT3G05170	Phosphoglycerate mutase family protein	Phosphoglycerate mutase family protein; FUNCTIONS IN: catalytic activity; INVOLVED IN: metabolic process; LOCATED IN: cellular_component unknown; EXPRESSED IN: 17 plant structures; EXPRESSED DURING: 6 growth stages; CONTAINS InterPro DOMAIN/s: Histidine p
GRMZM2G162233	Si018354m.g	Sb04g028110	LOC_Os02g51020	grey	grey60	purple	black	black	paleturquoise	grey	type2	615.253	194.074	3.1702	BS	BS	GRMZM2G162233	2.21178	1.99684	1.55263	2943.54	1330.84	1192.08	767.783	#N/A	NDH F6	GRMZM2G162233	not assigned.unknown	'weakly similar to ( 119) loc_os02g51020 12002.m10136 protein expressed protein seq=cds; coord=5:206743462..206744994:1; parent_gene=GRMZM2G162233'	#VALUE!	#VALUE!	#VALUE!
GRMZM2G075058	Si001788m.g	Sb03g030550	LOC_Os01g47610	grey	grey60	purple	black	black	pink	orange	type2	24.2601	1.55588	15.5925	BS	BS	GRMZM2G075058	10.8763	#N/A	731.163	8.14422	0.748801	77.1728	0.105548	#N/A	NA	GRMZM2G075058	not assigned.unknown	'moderately similar to ( 360) AT5G50890 | Symbols: | LOCATED IN: cellular_component unknown; EXPRESSED IN: 17 plant structures; EXPRESSED DURING: 13 growth stages; BEST Arabidopsis thaliana protein match is: lipase class 3 family protein (TAIR:AT2G05260.	AT5G50890	alpha/beta-Hydrolases superfamily protein	alpha/beta-Hydrolases superfamily protein; BEST Arabidopsis thaliana protein match is: alpha/beta-Hydrolases superfamily protein (TAIR:AT2G05260.1); Has 209 Blast hits to 209 proteins in 14 species: Archae - 0; Bacteria - 0; Metazoa - 0; Fungi - 0; Plants
GRMZM2G030240	Si018120m.g	Sb04g031940	LOC_Os02g45460	blue	grey60	purple	black	black	royalblue	grey	type2	106.317	74.7845	1.42165	BS	ME	GRMZM2G030240	0.698918	1.30145	#N/A	162.588	235.273	#N/A	#N/A	#N/A	unknown protein	GRMZM2G030240	not assigned.unknown	'weakly similar to ( 186) AT5G62140 | Symbols: | unknown protein | chr5:24954563-24955376 REVERSEmoderately similar to ( 303) loc_os02g45460 12002.m09583 protein expressed protein seq=cds; coord=4:155734908..155736254:1; parent_gene=GRMZM2G030240'	AT5G62140	0	unknown protein; FUNCTIONS IN: molecular_function unknown; INVOLVED IN: biological_process unknown; LOCATED IN: chloroplast; EXPRESSED IN: 19 plant structures; EXPRESSED DURING: 13 growth stages; Has 60 Blast hits to 60 proteins in 24 species: Archae - 0;
GRMZM2G032478	Si026658m.g	Sb05g003540	LOC_Os11g05780	blue	grey60	purple	black	black	royalblue	orange	type2	6.30086	1.27366	4.94703	BS	BS	GRMZM2G032478	3.67098	#N/A	#N/A	41.7823	11.3818	#N/A	#N/A	#N/A	NA	GRMZM2G032478	not assigned.unknown	'very weakly similar to (87.0) loc_os12g06160 12012.m04607 protein plant-specific domain TIGR01568 family protein, expressed seq=cds; coord=2:141422785..141423878:1; parent_gene=GRMZM2G032478'	#VALUE!	#VALUE!	#VALUE!
GRMZM2G004006	Si002757m.g	Sb03g009060	LOC_Os01g01280	turquoise	grey60	purple	black	black	yellow	grey	type2	27.5121	106.547	0.258216	ME	ME	GRMZM2G004006	0.408633	0.0999	#N/A	52.5672	130.104	#N/A	#N/A	#N/A	thylakoid lumen 17.9 kDa protein	GRMZM2G004006	not assigned.unknown	'weakly similar to ( 156) AT4G24930 | Symbols: | thylakoid lumenal 17.9 kDa protein, chloroplast | chr4:12821496-12822389 REVERSEweakly similar to ( 179) loc_os01g01280 12001.m06774 protein expressed protein seq=cds; coord=8:6855077..6856936:1; parent_ge	AT4G24930	thylakoid lumenal 17.9 kDa protein, chloroplast	thylakoid lumenal 17.9 kDa protein, chloroplast; FUNCTIONS IN: molecular_function unknown; INVOLVED IN: biological_process unknown; LOCATED IN: thylakoid, thylakoid lumen, chloroplast thylakoid lumen, chloroplast; EXPRESSED IN: 22 plant structures; EXPRES
GRMZM2G140917	Si005800m.g	Sb10g028960	LOC_Os06g48770	green	grey	purple	black	grey	floralwhite	orange	type2	42.6683	25.842	1.65112	BS	ME	GRMZM2G140917	0.595545	#N/A	#N/A	37.6115	63.8728	#N/A	#N/A	#N/A	NA	GRMZM2G140917	not assigned.unknown	'nearly identical (1201) AT5G24810 | Symbols: | ABC1 family protein | chr5:8516902-8522616 REVERSEnearly identical (1518) loc_os06g48770 12006.m32168 protein retrotransposon protein, putative, SINE subclass, expressed seq=cds; coord=6:86747563..86755916:	AT5G24810	ABC1 family protein	ABC1 family protein; CONTAINS InterPro DOMAIN/s: ABC-1 (InterPro:IPR004147), Beta-lactamase-type transpeptidase fold (InterPro:IPR012338), Beta-lactamase-related (InterPro:IPR001466), Protein kinase-like domain (InterPro:IPR011009); BEST Arabidopsis thali
GRMZM2G039978	Si037852m.g	Sb01g006950	LOC_Os03g55870	green	pink	purple	black	lightcyan	floralwhite	grey	type2	6.25559	0.30959	20.2061	BS	BS	GRMZM2G039978	2.70586	#N/A	#N/A	82.1755	30.3694	#N/A	#N/A	#N/A	NA	GRMZM2G039978	not assigned.unknown	'weakly similar to ( 112) AT1G49405 | Symbols: | integral membrane protein, putative | chr1:18284335-18284947 REVERSEweakly similar to ( 196) loc_os03g55870 12003.m101511 protein expressed protein seq=cds; coord=1:280977781..280980496:1; parent_gene=GRMZ	AT1G49405	Uncharacterised protein family (UPF0497)	Uncharacterised protein family (UPF0497); CONTAINS InterPro DOMAIN/s: Uncharacterised protein family UPF0497, trans-membrane plant (InterPro:IPR006702); BEST Arabidopsis thaliana protein match is: Uncharacterised protein family (UPF0497) (TAIR:AT3G50810.1
GRMZM2G034963	Si002886m.g	Sb03g002700	LOC_Os01g10260	blue	grey60	purple	black	salmon	floralwhite	grey	type2	25.4561	0.244035	104.313	BS	NULL	GRMZM2G034963	#N/A	#N/A	#DIV/0!	#N/A	#N/A	1.42538	0	#N/A	NA	GRMZM2G034963	not assigned.unknown	'very weakly similar to (98.6) AT1G79770 | Symbols: | unknown protein | chr1:30014371-30014874 FORWARDweakly similar to ( 156) loc_os01g10260 12001.m07648 protein expressed protein seq=cds; coord=3:4576986..4577839:-1; parent_gene=GRMZM2G034963'	AT1G79770	Protein of unknown function (DUF1677)	Protein of unknown function (DUF1677); CONTAINS InterPro DOMAIN/s: Protein of unknown function DUF1677, plant (InterPro:IPR012876); BEST Arabidopsis thaliana protein match is: Protein of unknown function (DUF1677) (TAIR:AT5G25840.1); Has 30201 Blast hits
GRMZM2G338721	Si002886m.g	Sb03g002700	LOC_Os01g10260	blue	grey60	purple	black	salmon	floralwhite	grey	type2	25.4561	0.244035	104.313	BS	NULL	GRMZM2G338721	NA	NA	NA	NA	NA	NA	NA	#N/A	NA	GRMZM2G338721	not assigned.unknown	'very weakly similar to (95.9) AT1G79770 | Symbols: | unknown protein | chr1:30014371-30014874 FORWARDweakly similar to ( 151) loc_os01g10260 12001.m07648 protein expressed protein seq=cds; coord=3:4581794..4582434:-1; parent_gene=GRMZM2G338721'	AT1G79770	Protein of unknown function (DUF1677)	Protein of unknown function (DUF1677); CONTAINS InterPro DOMAIN/s: Protein of unknown function DUF1677, plant (InterPro:IPR012876); BEST Arabidopsis thaliana protein match is: Protein of unknown function (DUF1677) (TAIR:AT5G25840.1); Has 30201 Blast hits
GRMZM2G167892	Si030775m.g	Sb02g002706	LOC_Os07g04910	blue	grey60	purple	pink	black	floralwhite	darkred	type2	#N/A	#N/A	#N/A	NULL	ME	GRMZM2G167892	0.778942	#N/A	#N/A	319.327	414.611	#N/A	#N/A	#N/A	NA	GRMZM2G167892	not assigned.unknown	'very weakly similar to (81.6) AT3G10260 | Symbols: | reticulon family protein | chr3:3171413-3172568 REVERSEweakly similar to ( 110) loc_os07g04910 12007.m04958 protein seed maturation protein, putative, expressed seq=cds; coord=7:4826733..4828067:1; pa	AT3G10260	Reticulon family protein	Reticulon family protein; CONTAINS InterPro DOMAIN/s: Reticulon (InterPro:IPR003388); BEST Arabidopsis thaliana protein match is: Reticulon family protein (TAIR:AT3G61560.1); Has 1060 Blast hits to 1060 proteins in 78 species: Archae - 0; Bacteria - 0; Me
GRMZM2G060079	Si021419m.g	Sb09g019740	LOC_Os05g33310	grey	grey60	purple	pink	black	grey	blue	type2	114.474	3.11632	36.7338	BS	BS	GRMZM2G060079	3.35221	#N/A	#N/A	247.751	73.9067	#N/A	#N/A	#N/A	NA	GRMZM2G060079	not assigned.unknown	'moderately similar to ( 306) AT4G02940 | Symbols: | oxidoreductase, 2OG-Fe(II) oxygenase family protein | chr4:1306658-1310699 FORWARDhighly similar to ( 542) loc_os05g33310 12005.m07563 protein oxidoreductase, 2OG-Fe oxygenase family protein, expressed	AT4G02940	oxidoreductase, 2OG-Fe(II) oxygenase family protein	oxidoreductase, 2OG-Fe(II) oxygenase family protein; FUNCTIONS IN: oxidoreductase activity; INVOLVED IN: response to karrikin; EXPRESSED IN: 22 plant structures; EXPRESSED DURING: 13 growth stages; CONTAINS InterPro DOMAIN/s: Oxoglutarate/iron-dependent o
GRMZM2G161295	Si002809m.g	Sb03g044730	LOC_Os01g70400	grey	grey60	purple	pink	black	grey	floralwhite	type2	2328.77	422.945	5.5061	BS	BS	GRMZM2G161295	4.13804	1.88624	#N/A	3492.09	843.899	#N/A	#N/A	#N/A	unknown protein	GRMZM2G161295	not assigned.unknown	'moderately similar to ( 211) AT5G43750 | Symbols: | unknown protein | chr5:17580100-17581145 REVERSEmoderately similar to ( 313) loc_os01g70400 12001.m43437 protein expressed protein seq=cds; coord=3:155960410..155963163:-1; parent_gene=GRMZM2G161295'	AT5G43750	NAD(P)H dehydrogenase 18	NAD(P)H dehydrogenase 18 (NDH18); FUNCTIONS IN: molecular_function unknown; INVOLVED IN: response to oxidative stress; LOCATED IN: chloroplast thylakoid membrane, chloroplast; EXPRESSED IN: 22 plant structures; EXPRESSED DURING: 13 growth stages; Has 3020
GRMZM2G005859	Si010374m.g	Sb06g022600	Chr4:25569096:26011451:none	#N/A	#N/A	#N/A	black	black	floralwhite	-	type3	#N/A	#N/A	#N/A	NULL	BS	GRMZM2G005859	1.30293	#N/A	#N/A	360.789	276.907	#N/A	#N/A	#N/A	NA	GRMZM2G005859	not assigned.unknown	'weakly similar to ( 121) AT4G17840 | Symbols: | unknown protein | chr4:9918222-9920190 REVERSE seq=cds; coord=10:130509883..130512789:-1; parent_gene=GRMZM2G005859'	AT4G17840	0	FUNCTIONS IN: molecular_function unknown; INVOLVED IN: biological_process unknown; LOCATED IN: chloroplast, membrane; EXPRESSED IN: 23 plant structures; EXPRESSED DURING: 13 growth stages; CONTAINS InterPro DOMAIN/s: Abortive infection protein (InterPro:I
GRMZM2G081114	Si039067m.g	Sb01g002780	Chr7:7854082:8130858:none	#N/A	#N/A	#N/A	black	black	floralwhite	-	type3	276.849	1740.47	0.159066	ME	ME	GRMZM2G081114	0.390283	0.337863	#N/A	2803.19	7264.12	#N/A	#N/A	#N/A	TSP9 phosphoprotein	GRMZM2G081114	not assigned.unknown	'seq=cds; coord=1:294812823..294813629:1; parent_gene=GRMZM2G081114'	#VALUE!	#VALUE!	#VALUE!
GRMZM2G098545	Si030561m.g	Sb02g011390	Chr9:22339150:22728968:none	#N/A	#N/A	#N/A	black	black	floralwhite	-	type3	#N/A	#N/A	#N/A	NULL	ME	GRMZM2G098545	0.780488	0.347053	#N/A	149.261	193.415	#N/A	#N/A	#N/A	TCP34 - TPR protein (pTAC)	GRMZM2G098545	not assigned.unknown	'seq=cds; coord=2:166182450..166183147:-1; parent_gene=GRMZM2G098545'	#VALUE!	#VALUE!	#VALUE!
GRMZM2G098999	Si021278m.g	Sb09g027710	Chr5:27271722:27660969:none	#N/A	#N/A	#N/A	black	black	floralwhite	-	type3	20.463	58.4323	0.350201	ME	BS	GRMZM2G098999	1.68425	#N/A	#N/A	61.2297	36.3543	#N/A	#N/A	#N/A	NA	GRMZM2G098999	not assigned.unknown	'moderately similar to ( 488) loc_os05g47870 12005.m083801 protein expressed protein seq=cds; coord=8:65781256..65785083:1; parent_gene=GRMZM2G098999'	#VALUE!	#VALUE!	#VALUE!
GRMZM2G322593	Si017220m.g	Sb04g009170	Chr2:8361700:8853389:none	#N/A	#N/A	#N/A	black	black	floralwhite	-	type3	#N/A	#N/A	#N/A	NULL	NULL	GRMZM2G322593	NA	NA	NA	NA	NA	NA	NA	#N/A	NA	GRMZM2G322593	not assigned.unknown	'very weakly similar to ( 100) loc_os02g22100 12002.m100193 protein rhomboid family protein, expressed seq=cds; coord=4:225731096..225732745:-1; parent_gene=GRMZM2G322593'	#VALUE!	#VALUE!	#VALUE!
GRMZM2G111200	Si005069m.g	Sb03g009150	Chr1:0:199311:none	#N/A	#N/A	#N/A	black	black	royalblue	-	type3	214.425	546.327	0.392485	ME	NULL	GRMZM2G111200	NA	NA	NA	NA	NA	NA	NA	#N/A	NA	GRMZM2G111200	not assigned.unknown	'seq=cds; coord=3:33064650..33065462:-1; parent_gene=GRMZM2G111200'	#VALUE!	#VALUE!	#VALUE!
GRMZM2G341366	Si002093m.g	Sb03g011900	Chr1:10443881:10810388:none	#N/A	#N/A	#N/A	black	ivory	floralwhite	-	type3	9.70923	0.781643	12.4216	BS	BS	GRMZM2G341366	1.8757	#N/A	#N/A	61.3778	32.7226	#N/A	#N/A	#N/A	NA	GRMZM2G341366	not assigned.unknown	'weakly similar to ( 117) AT5G26770 | Symbols: | unknown protein | chr5:9407981-9409735 REVERSEweakly similar to ( 178) loc_os05g04530 12005.m04986 protein plant IF-like protein, putative, expressed seq=cds; coord=3:50807883..50824944:-1; parent_gene=GRM	AT5G26770	0	unknown protein; FUNCTIONS IN: molecular_function unknown; INVOLVED IN: biological_process unknown; LOCATED IN: cellular_component unknown; EXPRESSED IN: 16 plant structures; EXPRESSED DURING: 8 growth stages; BEST Arabidopsis thaliana protein match is: u
GRMZM2G038487	Si000937m.g	Sb03g046660	Chr1:42262863:42620462:none	#N/A	#N/A	#N/A	pink	black	ivory	-	type3	#N/A	#N/A	#N/A	NULL	ME	GRMZM2G038487	0.822932	#N/A	#N/A	167.42	205.757	#N/A	#N/A	#N/A	NA	GRMZM2G038487	not assigned.unknown	'moderately similar to ( 343) AT1G44446 | Symbols: CH1, ATCAO, CAO | CH1 (CHLORINA 1); chlorophyllide a oxygenase | chr1:16849132-16851152 REVERSEhighly similar to ( 508) CAO_ORYSA Chlorophyllide a oxygenase, chloroplast precursor (EC 1.13.12.14) (Chlorop	AT1G44446	Pheophorbide a oxygenase family protein with Rieske [2Fe-2S] domain	CHLORINA 1 (CH1); CONTAINS InterPro DOMAIN/s: Aromatic-ring-hydroxylating dioxygenase, 2Fe-2S-binding site (InterPro:IPR015881), Rieske [2Fe-2S] iron-sulphur domain (InterPro:IPR017941); BEST Arabidopsis thaliana protein match is: translocon at the inner
GRMZM2G030628	Si013366m.g	Sb07g017810	LOC_Os08g19140	#N/A	#N/A	#N/A	pink	black	plum1	darkgrey	type1	#N/A	#N/A	#N/A	NULL	NULL	GRMZM2G030628	#N/A	0.169066	#N/A	#N/A	#N/A	#N/A	#N/A	#N/A	adenylate monophosphate kinase 5 (AMK5) - membrane-associated	GRMZM2G030628	nucleotide metabolism.phosphotransfer and pyrophosphatases.adenylate kinase	'highly similar to ( 506) AT5G35170 | Symbols: | adenylate kinase family protein | chr5:13419278-13423381 FORWARDmoderately similar to ( 275) KADC_MAIZE Adenylate kinase, chloroplast (EC 2.7.4.3) (ATP-AMP transphosphorylase) - Zea mays (Maize)highly simi	AT5G35170	adenylate kinase family protein	adenylate kinase family protein; FUNCTIONS IN: nucleobase, nucleoside, nucleotide kinase activity, nucleotide kinase activity, adenylate kinase activity, phosphotransferase activity, phosphate group as acceptor, ATP binding; INVOLVED IN: nucleobase, nucle
GRMZM2G178192	Si014186m.g	Sb07g000980	LOC_Os08g01770	grey	lightcyan	brown	pink	brown4	grey	magenta	type2	523.314	4392.44	0.11914	ME	ME	GRMZM2G178192	0.568621	0.727078	#N/A	2224.2	3956.05	#N/A	#N/A	AK	adenylate monophosphate kinase 2 (AMK2) - soluble stroma	GRMZM2G178192	nucleotide metabolism.phosphotransfer and pyrophosphatases.adenylate kinase	'moderately similar to ( 269) AT5G47840 | Symbols: AMK2 | AMK2 (Adenosine monophosphate kinase); ATP binding / adenylate kinase/ nucleobase, nucleoside, nucleotide kinase/ nucleotide kinase/ phosphotransferase, phosphate group as acceptor | chr5:19375488-	AT5G47840	adenosine monophosphate kinase	adenosine monophosphate kinase (AMK2); FUNCTIONS IN: nucleobase, nucleoside, nucleotide kinase activity, nucleotide kinase activity, ATP binding, adenylate kinase activity, phosphotransferase activity, phosphate group as acceptor; INVOLVED IN: nucleobase,
GRMZM2G017532	Si037690m.g	Sb01g003940	LOC_Os03g59580	yellow	grey60	purple	black	black	grey	magenta	type2	25.2404	16.633	1.51749	BS	ME	GRMZM2G017532	0.374919	#N/A	#N/A	42.9422	115.84	#N/A	#N/A	#N/A	NA	GRMZM2G017532	nucleotide metabolism.salvage.NUDIX hydrolases	'weakly similar to ( 170) AT3G12600 | Symbols: atnudt16 | atnudt16 (Arabidopsis thaliana Nudix hydrolase homolog 16); hydrolase | chr3:4004676-4005995 FORWARDmoderately similar to ( 236) loc_os03g59580 12003.m10855 protein nudix hydrolase 13, mitochondria	AT3G12600	nudix hydrolase homolog 16	nudix hydrolase homolog 16 (NUDT16); FUNCTIONS IN: hydrolase activity; EXPRESSED IN: 24 plant structures; EXPRESSED DURING: 15 growth stages; CONTAINS InterPro DOMAIN/s: NUDIX hydrolase domain-like (InterPro:IPR015797), NUDIX hydrolase, conserved site (In
GRMZM2G179133	Si037690m.g	Sb01g003940	LOC_Os03g59580	magenta	grey60	purple	black	black	grey	magenta	type2	25.2404	16.633	1.51749	BS	BS	GRMZM2G179133	1.70399	#N/A	#N/A	163.896	96.1835	#N/A	#N/A	#N/A	NA	GRMZM2G179133	nucleotide metabolism.salvage.NUDIX hydrolases	'weakly similar to ( 160) AT3G12600 | Symbols: atnudt16 | atnudt16 (Arabidopsis thaliana Nudix hydrolase homolog 16); hydrolase | chr3:4004676-4005995 FORWARDmoderately similar to ( 234) loc_os03g59580 12003.m10855 protein nudix hydrolase 13, mitochondria	AT3G12600	nudix hydrolase homolog 16	nudix hydrolase homolog 16 (NUDT16); FUNCTIONS IN: hydrolase activity; EXPRESSED IN: 24 plant structures; EXPRESSED DURING: 15 growth stages; CONTAINS InterPro DOMAIN/s: NUDIX hydrolase domain-like (InterPro:IPR015797), NUDIX hydrolase, conserved site (In
AC233922.1_FG008	Si018607m.g	Sb04g001680	LOC_Os02g02830	grey	grey60	pink	black	black	floralwhite	darkgrey	type1	644.457	17.5034	36.8189	BS	NULL	AC233922.1_FG008	NA	NA	NA	NA	NA	NA	NA	#N/A	NA	AC233922.1_FG008	protein.degradation.ubiquitin.E2	'moderately similar to ( 261) AT1G64230 | Symbols: UBC28 | ubiquitin-conjugating enzyme, putative | chr1:23833792-23835220 FORWARDweakly similar to ( 123) UBC2_MEDSA Ubiquitin-conjugating enzyme E2-17 kDa (EC 6.3.2.19) (Ubiquitin-protein ligase) (Ubiquiti	AT1G64230	ubiquitin-conjugating enzyme 28	ubiquitin-conjugating enzyme 28 (UBC28); CONTAINS InterPro DOMAIN/s: Ubiquitin-conjugating enzyme/RWD-like (InterPro:IPR016135), Ubiquitin-conjugating enzyme, E2 (InterPro:IPR000608); BEST Arabidopsis thaliana protein match is: ubiquitin conjugating enzym
GRMZM2G176506	Si001684m.g	Sb03g003350	LOC_Os01g09120	blue	grey60	purple	grey	black	floralwhite	darkred	type2	#N/A	#N/A	#N/A	NULL	NULL	GRMZM2G176506	NA	NA	NA	NA	NA	NA	NA	#N/A	NA	GRMZM2G176506	protein.degradation.ubiquitin.E3.SCF.FBOX	'weakly similar to ( 125) AT2G02710 | Symbols: PLP, PLPB | PLPB (PAS/LOV PROTEIN B); signal transducer/ two-component sensor | chr2:758812-760608 REVERSEmoderately similar to ( 243) loc_os01g09120 12001.m43411 protein signal transducer/ two-component sens	AT2G02710	PAS/LOV protein B	PAS/LOV PROTEIN C (PLPC); FUNCTIONS IN: two-component sensor activity, signal transducer activity; INVOLVED IN: signal transduction, regulation of transcription, DNA-dependent, two-component signal transduction system (phosphorelay); LOCATED IN: cellular_
GRMZM2G051103	Si035646m.g	Sb01g048750	LOC_Os03g03510	#N/A	#N/A	#N/A	greenyellow	black	floralwhite	darkgrey	type1	148.464	79.9531	1.85688	BS	NULL	GRMZM2G051103	NA	NA	NA	NA	NA	NA	NA	#N/A	NA	GRMZM2G051103	protein.postranslational modification	'highly similar to ( 663) AT1G01140 | Symbols: CIPK9, PKS6 | CIPK9 (CBL-INTERACTING PROTEIN KINASE 9); ATP binding / kinase/ protein kinase/ protein serine/threonine kinase | chr1:64398-67512 REVERSEhighly similar to ( 580) CIPK1_ORYSA CIPK-like protein 1	AT1G01140	CBL-interacting protein kinase 9	CBL-interacting protein kinase 9 (CIPK9); FUNCTIONS IN: protein serine/threonine kinase activity, protein kinase activity, kinase activity, ATP binding; INVOLVED IN: in 6 processes; EXPRESSED IN: 23 plant structures; EXPRESSED DURING: 15 growth stages; CO
GRMZM2G055575	Si035646m.g	Sb01g048750	LOC_Os03g03510	#N/A	#N/A	#N/A	grey	black	floralwhite	darkgrey	type1	148.464	79.9531	1.85688	BS	BS	GRMZM2G055575	4.39357	#N/A	#N/A	136.992	31.1801	#N/A	#N/A	#N/A	NA	GRMZM2G055575	protein.postranslational modification	'moderately similar to ( 481) AT1G01140 | Symbols: CIPK9, PKS6 | CIPK9 (CBL-INTERACTING PROTEIN KINASE 9); ATP binding / kinase/ protein kinase/ protein serine/threonine kinase | chr1:64398-67512 REVERSEmoderately similar to ( 263) CIPK1_ORYSA CIPK-like p	AT1G01140	CBL-interacting protein kinase 9	CBL-interacting protein kinase 9 (CIPK9); FUNCTIONS IN: protein serine/threonine kinase activity, protein kinase activity, kinase activity, ATP binding; INVOLVED IN: in 6 processes; EXPRESSED IN: 23 plant structures; EXPRESSED DURING: 15 growth stages; CO
GRMZM2G021416	Si029371m.g	Sb02g004750	LOC_Os07g08750	blue	grey60	purple	black	black	floralwhite	darkred	type2	59.2082	27.4251	2.15891	BS	BS	GRMZM2G021416	4.89952	#N/A	#N/A	98.3229	20.0679	#N/A	#N/A	#N/A	NA	GRMZM2G021416	protein.postranslational modification	'moderately similar to ( 431) AT3G04910 | Symbols: WNK1, ZIK4 | WNK1 (WITH NO LYSINE (K) 1); kinase/ protein kinase/ protein serine/threonine kinase | chr3:1356061-1358057 FORWARDvery weakly similar to (87.4) M2K1_ORYSA Mitogen-activated protein kinase ki	AT3G04910	with no lysine (K) kinase 1	with no lysine (K) kinase 1 (WNK1); FUNCTIONS IN: protein serine/threonine kinase activity, protein kinase activity, kinase activity; INVOLVED IN: protein amino acid phosphorylation, circadian rhythm; LOCATED IN: membrane; EXPRESSED IN: 22 plant structure
GRMZM2G052658	Si016154m.g	Sb04g035290	LOC_Os02g54510	grey	grey60	purple	black	black	floralwhite	darkred	type2	#N/A	#N/A	#N/A	NULL	ME	GRMZM2G052658	0.48238	#N/A	#N/A	43.4111	91.0168	#N/A	#N/A	#N/A	NA	GRMZM2G052658	protein.postranslational modification	'highly similar to ( 776) AT5G57610 | Symbols: | protein kinase family protein | chr5:23325307-23329099 FORWARDvery weakly similar to (85.9) NORK_MEDTR Nodulation receptor kinase precursor (EC 2.7.11.1) (Does not make infections protein 2) (Symbiosis rec	AT5G57610	Protein kinase superfamily protein with octicosapeptide/Phox/Bem1p domain	Protein kinase superfamily protein with octicosapeptide/Phox/Bem1p domain; FUNCTIONS IN: protein serine/threonine/tyrosine kinase activity, protein kinase activity; INVOLVED IN: protein amino acid phosphorylation; LOCATED IN: cellular_component unknown; E
GRMZM2G070315	Si007272m.g	Sb10g006850	LOC_Os06g10650	grey	grey60	purple	black	black	floralwhite	grey	type2	58.5816	157.233	0.372578	ME	ME	GRMZM2G070315	0.274444	#N/A	#N/A	182.875	673.921	#N/A	#N/A	#N/A	NA	GRMZM2G070315	protein.postranslational modification	'weakly similar to ( 113) AT1G05000 | Symbols: | tyrosine specific protein phosphatase family protein | chr1:1425660-1428393 FORWARDweakly similar to ( 174) loc_os06g10650 12006.m05783 protein tyrosine specific protein phosphatase family protein, putativ	AT1G05000	Phosphotyrosine protein phosphatases superfamily protein	Phosphotyrosine protein phosphatases superfamily protein; FUNCTIONS IN: phosphatase activity, protein tyrosine phosphatase activity, phosphoprotein phosphatase activity; INVOLVED IN: dephosphorylation; LOCATED IN: cellular_component unknown; EXPRESSED IN:
AC233910.1_FG010	Si030485m.g	Sb02g032180	LOC_Os09g37949	blue	grey60	purple	black	black	royalblue	grey	type2	3.13546	1.86352	1.68255	BS	NULL	AC233910.1_FG010	NA	NA	NA	NA	NA	NA	NA	#N/A	NA	AC233910.1_FG010	protein.postranslational modification	'highly similar to ( 585) AT2G17530 | Symbols: | protein kinase family protein | chr2:7626518-7628379 FORWARDhighly similar to ( 708) loc_os09g37949 12009.m06742 protein serine/threonine-protein kinase SRPK1, putative, expressed seq=cds; coord=2:19773398	AT2G17530	Protein kinase superfamily protein	Protein kinase superfamily protein; FUNCTIONS IN: protein serine/threonine kinase activity, protein kinase activity, kinase activity, ATP binding; INVOLVED IN: protein amino acid phosphorylation; LOCATED IN: cellular_component unknown; EXPRESSED IN: 24 pl
GRMZM2G134389	Si007272m.g	Sb10g006850	LOC_Os06g10650	grey	grey60	purple	pink	black	floralwhite	grey	type2	58.5816	157.233	0.372578	ME	ME	GRMZM2G134389	0.659657	#N/A	#N/A	44.1268	67.6542	#N/A	#N/A	#N/A	NA	GRMZM2G134389	protein.postranslational modification	'weakly similar to ( 117) AT1G05000 | Symbols: | tyrosine specific protein phosphatase family protein | chr1:1425660-1428393 FORWARDweakly similar to ( 190) loc_os06g10650 12006.m05783 protein tyrosine specific protein phosphatase family protein, putativ	AT1G05000	Phosphotyrosine protein phosphatases superfamily protein	Phosphotyrosine protein phosphatases superfamily protein; FUNCTIONS IN: phosphatase activity, protein tyrosine phosphatase activity, phosphoprotein phosphatase activity; INVOLVED IN: dephosphorylation; LOCATED IN: cellular_component unknown; EXPRESSED IN:
GRMZM2G171390	Si000937m.g	Sb03g046660	Chr1:42231622:42550834:none	#N/A	#N/A	#N/A	pink	black	ivory	-	type3	#N/A	#N/A	#N/A	NULL	NULL	GRMZM2G171390	NA	NA	NA	NA	NA	NA	NA	#N/A	NA	GRMZM2G171390	protein.targeting.chloroplast	'highly similar to ( 714) AT1G44446 | Symbols: CH1, ATCAO, CAO | CH1 (CHLORINA 1); chlorophyllide a oxygenase | chr1:16849132-16851152 REVERSEhighly similar to ( 876) CAO_ORYSA Chlorophyllide a oxygenase, chloroplast precursor (EC 1.13.12.14) (Chlorophyll	AT1G44446	Pheophorbide a oxygenase family protein with Rieske [2Fe-2S] domain	CHLORINA 1 (CH1); CONTAINS InterPro DOMAIN/s: Aromatic-ring-hydroxylating dioxygenase, 2Fe-2S-binding site (InterPro:IPR015881), Rieske [2Fe-2S] iron-sulphur domain (InterPro:IPR017941); BEST Arabidopsis thaliana protein match is: translocon at the inner
GRMZM2G046284	Si010312m.g	Sb08g004500	LOC_Os12g07210	purple	yellow	grey	black	black	grey	darkgrey	type1	26606.2	205.511	129.464	BS	BS	GRMZM2G046284	9.91295	3.88728	282.839	12439.9	1254.92	19284.1	68.1805	FBA	FBA1	GRMZM2G046284	PS.calvin cycle.aldolase	'highly similar to ( 598) AT4G38970 | Symbols: | fructose-bisphosphate aldolase, putative | chr4:18163769-18165659 REVERSEhighly similar to ( 651) ALFC_ORYSA Fructose-bisphosphate aldolase, chloroplast precursor (EC 4.1.2.13) (ALDP) - Oryza sativa (Rice)	AT4G38970	fructose-bisphosphate aldolase 2	fructose-bisphosphate aldolase 2 (FBA2); FUNCTIONS IN: fructose-bisphosphate aldolase activity, catalytic activity; INVOLVED IN: response to cadmium ion, pentose-phosphate shunt, response to abscisic acid stimulus; LOCATED IN: in 6 components; EXPRESSED I
GRMZM2G306732	Si035941m.g	Sb01g039980	LOC_Os03g16050	purple	yellow	grey	pink	black	orangered4	darkgrey	type1	618.191	34.3092	18.0182	BS	BS	GRMZM2G306732	6.97716	4.58411	#N/A	2228.78	319.439	#N/A	#N/A	FBP	FBP2	GRMZM2G306732	PS.calvin cycle.FBPase	'weakly similar to ( 114) AT3G54050 | Symbols: | fructose-1,6-bisphosphatase, putative / D-fructose-1,6-bisphosphate 1-phosphohydrolase, putative / FBPase, putative | chr3:20016951-20018527 FORWARDweakly similar to ( 137) F16P1_ORYSA Fructose-1,6-bisphos	AT3G54050	high cyclic electron flow 1	high cyclic electron flow 1 (HCEF1); FUNCTIONS IN: fructose 1,6-bisphosphate 1-phosphatase activity, phosphoric ester hydrolase activity; INVOLVED IN: response to cold, photosynthetic electron transport in photosystem I, fructose metabolic process; LOCATE
AC147602.5_FG004	Si001775m.g	Sb03g040100	Chr1:36516997:36876580:none	#N/A	#N/A	#N/A	pink	black	grey	-	type3	4734.13	42.5057	111.376	BS	NULL	AC147602.5_FG004	#N/A	3.45688	#N/A	#N/A	#N/A	#N/A	#N/A	SBP	sedoheptulose-bisphosphatase (SBPase)	AC147602.5_FG004	PS.calvin cycle.seduheptulose bisphosphatase	'weakly similar to ( 181) AT3G55800 | Symbols: SBPASE | SBPASE (sedoheptulose-bisphosphatase); phosphoric ester hydrolase/ sedoheptulose-bisphosphatase | chr3:20709640-20711421 FORWARDmoderately similar to ( 253) S17P_WHEAT Sedoheptulose-1,7-bisphosphatas	AT3G55800	sedoheptulose-bisphosphatase	sedoheptulose-bisphosphatase (SBPASE); FUNCTIONS IN: sedoheptulose-bisphosphatase activity, phosphoric ester hydrolase activity; INVOLVED IN: in 6 processes; LOCATED IN: thylakoid, apoplast, chloroplast stroma, chloroplast, chloroplast envelope; EXPRESSED
GRMZM2G097457	Si021174m.g	Sb09g019930	LOC_Os05g33570	#N/A	#N/A	#N/A	black	black	floralwhite	darkgrey	type1	237.459	4937.33	0.0480946	ME	ME	GRMZM2G097457	0.714702	9.69554	#N/A	1364.38	1930.72	#N/A	#N/A	PPDK	PPDK.chr8	GRMZM2G097457	PS.carbon concentrating mechanism.C4	'moderately similar to ( 369) AT4G15530 | Symbols: PPDK | PPDK (pyruvate orthophosphate dikinase); kinase/ pyruvate, phosphate dikinase | chr4:8864828-8870748 REVERSEmoderately similar to ( 416) PPDK_MAIZE Pyruvate, phosphate dikinase, chloroplast precurs	AT4G15530	pyruvate orthophosphate dikinase	pyruvate orthophosphate dikinase (PPDK); FUNCTIONS IN: kinase activity, pyruvate, phosphate dikinase activity; INVOLVED IN: phosphorylation, response to absence of light; LOCATED IN: cytosol, nucleus, chloroplast; EXPRESSED IN: 22 plant structures; EXPRES
GRMZM2G306345	Si021174m.g	Sb09g019930	LOC_Os05g33570	#N/A	#N/A	#N/A	pink	black	floralwhite	darkgrey	type1	237.459	4937.33	0.0480946	ME	ME	GRMZM2G306345	0.393561	0.5623	#N/A	14896.6	38281.1	#N/A	#N/A	PPDK	PPDK	GRMZM2G306345	PS.carbon concentrating mechanism.C4	'highly similar to ( 970) AT4G15530 | Symbols: PPDK | PPDK (pyruvate orthophosphate dikinase); kinase/ pyruvate, phosphate dikinase | chr4:8864828-8870748 REVERSEnearly identical (1310) PPDK_MAIZE Pyruvate, phosphate dikinase, chloroplast precursor (EC 2.	AT4G15530	pyruvate orthophosphate dikinase	pyruvate orthophosphate dikinase (PPDK); FUNCTIONS IN: kinase activity, pyruvate, phosphate dikinase activity; INVOLVED IN: phosphorylation, response to absence of light; LOCATED IN: cytosol, nucleus, chloroplast; EXPRESSED IN: 22 plant structures; EXPRES
GRMZM2G083841	Si005789m.g	Sb10g021330	LOC_Os01g11054	#N/A	#N/A	#N/A	pink	black	floralwhite	darkgrey	type1	993.856	30312.4	0.0327871	ME	ME	GRMZM2G083841	0.222328	0.409747	#N/A	3289.38	14963.4	#N/A	#N/A	PEPC	PEPC	GRMZM2G083841	PS.carbon concentrating mechanism.C4	'nearly identical (1508) AT2G42600 | Symbols: ATPPC2 | ATPPC2 (PHOSPHOENOLPYRUVATE CARBOXYLASE 2); catalytic/ phosphoenolpyruvate carboxylase | chr2:17734541-17738679 REVERSEnearly identical (1912) CAPP1_MAIZE Phosphoenolpyruvate carboxylase 1 (EC 4.1.1.3	AT2G42600	phosphoenolpyruvate carboxylase 2	phosphoenolpyruvate carboxylase 2 (PPC2); FUNCTIONS IN: phosphoenolpyruvate carboxylase activity, catalytic activity; INVOLVED IN: tricarboxylic acid cycle; LOCATED IN: cytosol, apoplast, chloroplast, plasma membrane; EXPRESSED IN: 26 plant structures; EX
GRMZM2G085019	Si000645m.g	Sb03g003230	LOC_Os01g09320	grey	grey60	purple	pink	black	grey	grey	type2	8549.79	59.9097	142.711	BS	BS	GRMZM2G085019	9.35196	2.79695	140.214	18850.1	2015.63	12191.9	86.9522	NADP-ME	NADP-ME	GRMZM2G085019	PS.carbon concentrating mechanism.C4	'highly similar to ( 845) AT1G79750 | Symbols: ATNADP-ME4 | ATNADP-ME4 (NADP-malic enzyme 4); malate dehydrogenase (oxaloacetate-decarboxylating) (NADP+)/ malic enzyme/ oxidoreductase, acting on NADH or NADPH, NAD or NADP as acceptor | chr1:30007655-30011	AT1G79750	NADP-malic enzyme 4	NADP-malic enzyme 4 (NADP-ME4); CONTAINS InterPro DOMAIN/s: Malic enzyme, NAD-binding (InterPro:IPR012302), Malic oxidoreductase (InterPro:IPR001891), Malic enzyme, conserved site (InterPro:IPR015884), Malic enzyme, N-terminal (InterPro:IPR012301), NAD(P)
GRMZM2G070605	Si001693m.g	Sb03g000370	LOC_Os01g13770	turquoise	grey60	purple	pink	black	ivory	bisque4	type2	4101.24	2981.52	1.37555	BS	NULL	GRMZM2G070605	#N/A	0.608093	0.749578	#N/A	#N/A	1551.11	2069.31	#N/A	TPT1	GRMZM2G070605	PS.carbon concentrating mechanism.C4	moderately similar to ( 298) AT5G46110 | Symbols: APE2, TPT | APE2 (ACCLIMATION OF PHOTOSYNTHESIS TO ENVIRONMENT 2); antiporter/ triose-phosphate transmembrane transporter | chr5:18697606-18700223 FORWARDmoderately similar to ( 359) TPT_MAIZE Triose phos	AT5G46110	Glucose-6-phosphate/phosphate translocator-related	ACCLIMATION OF PHOTOSYNTHESIS TO ENVIRONMENT 2 (APE2); FUNCTIONS IN: antiporter activity; INVOLVED IN: transport; LOCATED IN: chloroplast, membrane; EXPRESSED IN: 24 plant structures; EXPRESSED DURING: 13 growth stages; CONTAINS InterPro DOMAIN/s: Protei
GRMZM2G066413	Si005351m.g	Sb03g004430	LOC_Os01g07730	green	grey60	purple	black	black	floralwhite	grey	type2	106.759	9.3898	11.3696	BS	BS	GRMZM2G066413	8.83	#N/A	23.5147	375.226	42.4945	122.423	5.20623	#N/A	TPT2	GRMZM2G066413	PS.carbon concentrating mechanism.C4	'moderately similar to ( 375) AT5G33320 | Symbols: CUE1, PPT, ARAPPT | CUE1 (CAB UNDEREXPRESSED 1); antiporter/ triose-phosphate transmembrane transporter | chr5:12588950-12591408 FORWARDweakly similar to ( 179) TPT_SOLTU Triose phosphate/phosphate transl	AT5G33320	Glucose-6-phosphate/phosphate translocator-related	CAB UNDEREXPRESSED 1 (CUE1); FUNCTIONS IN: antiporter activity; INVOLVED IN: transport; LOCATED IN: mitochondrion, chloroplast, plastid, plastid inner membrane, chloroplast envelope; EXPRESSED IN: callus; CONTAINS InterPro DOMAIN/s: Protein of unknown fun
GRMZM2G102349	Si022681m.g	Sb06g032180	LOC_Os04g57320	green	grey	purple	black	black	floralwhite	magenta	type2	112.719	222.482	0.506645	ME	NULL	GRMZM2G102349	#N/A	10.01	#N/A	#N/A	#N/A	#N/A	#N/A	#N/A	NA	GRMZM2G102349	PS.lightreaction.cyclic electron flow-chlororespiration	'very weakly similar to (83.6) AT4G22260 | Symbols: IM, IM1 | IM (IMMUTANS); alternative oxidase | chr4:11769967-11772350 REVERSEvery weakly similar to (99.4) loc_os04g57320 12004.m79006 protein immutans protein, putative, expressed seq=cds; coord=2:27827	AT4G22260	Alternative oxidase family protein	IMMUTANS (IM); CONTAINS InterPro DOMAIN/s: Alternative oxidase (InterPro:IPR002680); BEST Arabidopsis thaliana protein match is: alternative oxidase 2 (TAIR:AT5G64210.1); Has 30201 Blast hits to 17322 proteins in 780 species: Archae - 12; Bacteria - 1396;
GRMZM5G885392	Si030444m.g	Sb02g009610	Chr7:11718574:13017658:none	#N/A	#N/A	#N/A	pink	salmon4	floralwhite	-	type3	997.672	1681.3	0.593392	ME	ME	GRMZM5G885392	0.245082	0.218158	#N/A	258.727	1067.68	#N/A	#N/A	#N/A	PGRL1A	GRMZM5G885392	PS.lightreaction.cyclic electron flow-chlororespiration	'moderately similar to ( 372) AT4G22890 | Symbols: PGR5-LIKE A | PGR5-LIKE A | chr4:12007157-12009175 FORWARDmoderately similar to ( 417) loc_os08g41460 12008.m080214 protein expressed protein seq=cds; coord=7:33226816..33236726:-1; parent_gene=GRMZM5G885	AT4G22890	PGR5-LIKE A	PGR5-LIKE A; FUNCTIONS IN: molecular_function unknown; INVOLVED IN: photosynthetic electron transport in photosystem I, photosynthesis; LOCATED IN: thylakoid, chloroplast thylakoid membrane, chloroplast; EXPRESSED IN: 22 plant structures; EXPRESSED DURING
GRMZM2G110277	Si002920m.g	Sb03g041820	LOC_Os01g66000	grey	grey60	purple	pink	black	grey	darkmagenta	type1	1714.51	895.456	1.91467	BS	BS	GRMZM2G110277	3.1691	2.13103	#N/A	1013.04	319.663	#N/A	#N/A	#N/A	NDH N	GRMZM2G110277	PS.lightreaction.NADH DH	'moderately similar to ( 272) AT5G58260 | Symbols: | Encodes subunit NDH-N of NAD(P)H:plastoquinone dehydrogenase complex (Ndh complex) present in the thylakoid membrane of chloroplasts. This subunit is thought to be required for Ndh complex assembly. |	AT5G58260	oxidoreductases, acting on NADH or NADPH, quinone or similar compound as acceptor	oxidoreductases, acting on NADH or NADPH, quinone or similar compound as acceptor; FUNCTIONS IN: oxidoreductase activity, acting on NADH or NADPH, quinone or similar compound as acceptor; INVOLVED IN: defense response to fungus, incompatible interaction,
GRMZM2G103101	Si018111m.g	Sb04g034130	LOC_Os02g52650	#N/A	#N/A	#N/A	pink	brown4	plum1	darkgrey	type1	1524.7	714.685	2.13339	BS	BS	GRMZM2G103101	4.41253	2.05446	1.98672	1213.6	275.035	619.061	311.6	#N/A	LHCI-5 - new	GRMZM2G103101	PS.lightreaction.photosystem I.LHC-I	'moderately similar to ( 297) AT1G45474 | Symbols: LHCA5 | LHCA5; pigment binding | chr1:17179353-17180439 FORWARDweakly similar to ( 155) CB12_PETHY Chlorophyll a-b binding protein, chloroplast precursor (LHCI type II CAB) - Petunia hybrida (Petunia)mode	AT1G45474	photosystem I light harvesting complex gene 5	photosystem I light harvesting complex gene 5 (LHCA5); FUNCTIONS IN: pigment binding; INVOLVED IN: photosynthesis, light harvesting in photosystem I, photosynthesis; LOCATED IN: light-harvesting complex, chloroplast thylakoid membrane, photosystem I anten
GRMZM2G010884	Si007049m.g	Sb10g023930	Chr6:24128854:24476312:none	#N/A	#N/A	#N/A	pink	black	ivory	-	type3	#N/A	#N/A	#N/A	NULL	BS	GRMZM2G010884	1.22664	1.15049	1.03254	9162.53	7469.64	5247.08	5081.74	#N/A	LHCI-3 - LHCI-680A CAB4	GRMZM2G010884	PS.lightreaction.photosystem I.LHC-I	'moderately similar to ( 363) AT1G61520 | Symbols: LHCA3 | LHCA3; chlorophyll binding | chr1:22700493-22701149 FORWARDweakly similar to ( 127) CB12_PETHY Chlorophyll a-b binding protein, chloroplast precursor (LHCI type II CAB) - Petunia hybrida (Petunia)	AT1G61520	photosystem I light harvesting complex gene 3	photosystem I light harvesting complex gene 3 (LHCA3); FUNCTIONS IN: chlorophyll binding; INVOLVED IN: photosynthesis, light harvesting, photosynthesis; LOCATED IN: light-harvesting complex, chloroplast thylakoid membrane, plastoglobule; EXPRESSED IN: 23
GRMZM2G017290	Si037323m.g	Sb01g006370	LOC_Os03g56670	#N/A	#N/A	#N/A	pink	brown4	plum1	darkmagenta	type1	2876.6	2052.52	1.4015	BS	BS	GRMZM2G017290	1.60626	1.20974	0.788185	7991.44	4975.19	859.8	1090.86	#N/A	NA	GRMZM2G017290	PS.lightreaction.photosystem I.PSI polypeptide subunits	'moderately similar to ( 270) AT1G31330 | Symbols: PSAF | PSAF (photosystem I subunit F) | chr1:11215011-11215939 REVERSEmoderately similar to ( 311) PSAF_HORVU Photosystem I reaction center subunit III, chloroplast precursor (Light-harvesting complex I 1	AT1G31330	photosystem I subunit F	photosystem I subunit F (PSAF); FUNCTIONS IN: molecular_function unknown; INVOLVED IN: photosynthesis; LOCATED IN: in 7 components; EXPRESSED IN: 25 plant structures; EXPRESSED DURING: 14 growth stages; CONTAINS InterPro DOMAIN/s: Photosystem I reaction c
GRMZM2G085646	Si037323m.g	Sb01g006370	LOC_Os03g56670	#N/A	#N/A	#N/A	pink	brown4	plum1	darkmagenta	type1	2876.6	2052.52	1.4015	BS	BS	GRMZM2G085646	1.28261	1.20974	0.664916	5842.62	4555.26	1077.61	1620.67	#N/A	NA	GRMZM2G085646	PS.lightreaction.photosystem I.PSI polypeptide subunits	'moderately similar to ( 270) AT1G31330 | Symbols: PSAF | PSAF (photosystem I subunit F) | chr1:11215011-11215939 REVERSEmoderately similar to ( 305) PSAF_HORVU Photosystem I reaction center subunit III, chloroplast precursor (Light-harvesting complex I 1	AT1G31330	photosystem I subunit F	photosystem I subunit F (PSAF); FUNCTIONS IN: molecular_function unknown; INVOLVED IN: photosynthesis; LOCATED IN: in 7 components; EXPRESSED IN: 25 plant structures; EXPRESSED DURING: 14 growth stages; CONTAINS InterPro DOMAIN/s: Photosystem I reaction c
GRMZM2G013342	Si037566m.g	Sb01g004330	Chr3:33574226:33897813:none	#N/A	#N/A	#N/A	pink	brown4	plum1	-	type3	10102.8	6498.05	1.55474	BS	BS	GRMZM2G013342	1.27789	1.38852	0.586604	4501.93	3522.94	3539.73	6034.28	#N/A	NA	GRMZM2G013342	PS.lightreaction.photosystem I.PSI polypeptide subunits	'moderately similar to ( 276) AT4G02770 | Symbols: PSAD-1 | PSAD-1 (photosystem I subunit D-1) | chr4:1229247-1229873 REVERSEmoderately similar to ( 286) PSAD_HORVU Photosystem I reaction center subunit II, chloroplast precursor (Photosystem I 20 kDa subu	AT4G02770	photosystem I subunit D-1	photosystem I subunit D-1 (PSAD-1); FUNCTIONS IN: molecular_function unknown; INVOLVED IN: photosynthesis; LOCATED IN: in 6 components; EXPRESSED IN: 25 plant structures; EXPRESSED DURING: 14 growth stages; CONTAINS InterPro DOMAIN/s: Photosystem I protei
GRMZM2G024150	Si037566m.g	Sb01g004330	Chr3:33574226:33897813:none	#N/A	#N/A	#N/A	pink	brown4	plum1	-	type3	10102.8	6498.05	1.55474	BS	BS	GRMZM2G024150	1.344	1.74053	0.318803	1861.81	1385.28	135.304	424.413	#N/A	NA	GRMZM2G024150	PS.lightreaction.photosystem I.PSI polypeptide subunits	'moderately similar to ( 278) AT4G02770 | Symbols: PSAD-1 | PSAD-1 (photosystem I subunit D-1) | chr4:1229247-1229873 REVERSEmoderately similar to ( 293) PSAD_HORVU Photosystem I reaction center subunit II, chloroplast precursor (Photosystem I 20 kDa subu	AT4G02770	photosystem I subunit D-1	photosystem I subunit D-1 (PSAD-1); FUNCTIONS IN: molecular_function unknown; INVOLVED IN: photosynthesis; LOCATED IN: in 6 components; EXPRESSED IN: 25 plant structures; EXPRESSED DURING: 14 growth stages; CONTAINS InterPro DOMAIN/s: Photosystem I protei
GRMZM2G122793	Si007948m.g	Sb10g006650	Chr6:5052883:5459528:none	#N/A	#N/A	#N/A	black	black	grey	-	type3	#N/A	#N/A	#N/A	NULL	BS	GRMZM2G122793	1.24741	0.135245	#N/A	599.155	480.319	#N/A	#N/A	#N/A	ferredoxin-thioredoxin reductase-beta (FTR-B)	GRMZM2G122793	redox.thioredoxin	'weakly similar to ( 151) AT2G04700 | Symbols: | ferredoxin thioredoxin reductase catalytic beta chain family protein | chr2:1646961-1648345 FORWARDmoderately similar to ( 233) FTRC_MAIZE Ferredoxin-thioredoxin reductase catalytic chain, chloroplast prec	AT2G04700	ferredoxin thioredoxin reductase catalytic beta chain family protein	ferredoxin thioredoxin reductase catalytic beta chain family protein; FUNCTIONS IN: ferredoxin:thioredoxin reductase activity, ferredoxin reductase activity; INVOLVED IN: oxidation reduction; LOCATED IN: chloroplast; EXPRESSED IN: 22 plant structures; EXP
GRMZM2G116557	Si000340m.g	Sb03g044630	LOC_Os01g70270	green	grey60	grey	grey	black	floralwhite	darkred	type2	#N/A	#N/A	#N/A	NULL	NULL	GRMZM2G116557	NA	NA	NA	NA	NA	NA	NA	#N/A	NA	GRMZM2G116557	RNA.regulation of transcription.ARF, Auxin Response Factor family	'highly similar to ( 737) AT5G62000 | Symbols: ARF2, ARF1-BP, HSS | ARF2 (AUXIN RESPONSE FACTOR 2); protein binding / transcription factor | chr5:24910859-24914680 FORWARDnearly identical (1180) loc_os01g70270 12001.m43358 protein auxin response factor 2,	AT5G62000	auxin response factor 2	auxin response factor 2 (ARF2); FUNCTIONS IN: protein binding, sequence-specific DNA binding transcription factor activity; INVOLVED IN: in 7 processes; LOCATED IN: nucleus, chloroplast; EXPRESSED IN: 23 plant structures; EXPRESSED DURING: 13 growth stage
GRMZM2G338259	Si000340m.g	Sb03g044630	LOC_Os01g70270	green	grey60	grey	grey	black	floralwhite	darkred	type2	#N/A	#N/A	#N/A	NULL	NULL	GRMZM2G338259	NA	NA	NA	NA	NA	NA	NA	#N/A	NA	GRMZM2G338259	RNA.regulation of transcription.ARF, Auxin Response Factor family	'highly similar to ( 746) AT5G62000 | Symbols: ARF2, ARF1-BP, HSS | ARF2 (AUXIN RESPONSE FACTOR 2); protein binding / transcription factor | chr5:24910859-24914680 FORWARDnearly identical (1162) loc_os01g70270 12001.m43358 protein auxin response factor 2,	AT5G62000	auxin response factor 2	auxin response factor 2 (ARF2); FUNCTIONS IN: protein binding, sequence-specific DNA binding transcription factor activity; INVOLVED IN: in 7 processes; LOCATED IN: nucleus, chloroplast; EXPRESSED IN: 23 plant structures; EXPRESSED DURING: 13 growth stage
GRMZM2G052544	Si017608m.g	Sb04g004930	LOC_Os02g07770	grey	grey60	purple	black	black	grey	grey	type2	51.6757	1.27781	40.4407	BS	NULL	GRMZM2G052544	#N/A	#N/A	311.861	#N/A	#N/A	19.4804	0.062465	#N/A	APL	GRMZM2G052544	RNA.regulation of transcription.G2-like transcription factor family, GARP	moderately similar to ( 268) AT1G79430 | Symbols: APL, WDY | APL (ALTERED PHLOEM DEVELOPMENT); transcription factor/ transcription regulator | chr1:29877521-29879135 REVERSEmoderately similar to ( 404) loc_os02g07770 12002.m06123 protein APL, putative se	AT1G79430	Homeodomain-like superfamily protein	ALTERED PHLOEM DEVELOPMENT (APL); CONTAINS InterPro DOMAIN/s: Myb, DNA-binding (InterPro:IPR014778), Homeodomain-like (InterPro:IPR009057), Myb-like DNA-binding domain, SHAQKYF class (InterPro:IPR006447), Homeodomain-related (InterPro:IPR012287), HTH tran
GRMZM2G088524	Si036966m.g	Sb01g028870	LOC_Os10g41260	#N/A	#N/A	#N/A	pink	black	grey	darkmagenta	type1	191.676	7.03576	27.2431	BS	NULL	GRMZM2G088524	#N/A	#N/A	9.10731	#N/A	#N/A	36.9529	4.0575	#N/A	NA	GRMZM2G088524	RNA.regulation of transcription.MYB-related transcription factor family	'weakly similar to ( 119) AT1G70000 | Symbols: | DNA-binding family protein | chr1:26363674-26364635 REVERSEmoderately similar to ( 206) loc_os10g41260 12010.m21972 protein mcb1 protein, putative, expressed seq=cds; coord=1:94367001..94368800:1; parent_g	AT1G70000	myb-like transcription factor family protein	myb-like transcription factor family protein; CONTAINS InterPro DOMAIN/s: SANT, DNA-binding (InterPro:IPR001005), Homeodomain-like (InterPro:IPR009057), Myb, DNA-binding (InterPro:IPR014778), Zinc finger, CCHC-type (InterPro:IPR001878), HTH transcriptiona
AC204212.4_FG001	Si018822m.g	Sb04g030510	Chr2:29010952:29376668:none	#N/A	#N/A	#N/A	black	black	floralwhite	-	type3	156.345	8.5738	18.2352	BS	NULL	AC204212.4_FG001	#N/A	#N/A	149.29	#N/A	#N/A	1256.1	8.41384	#N/A	RAD-like 6	AC204212.4_FG001	RNA.regulation of transcription.MYB-related transcription factor family	'very weakly similar to (89.0) AT1G75250 | Symbols: ATRL6 | ATRL6 (ARABIDOPSIS RAD-LIKE 6); transcription factor | chr1:28244463-28245453 REVERSEvery weakly similar to (94.4) loc_os05g50340 12005.m09103 protein RADIALIS, putative, expressed seq=cds; coord	AT1G75250	RAD-like 6	RAD-like 6 (RL6); CONTAINS InterPro DOMAIN/s: SANT, DNA-binding (InterPro:IPR001005), Molecular chaperone, heat shock protein, Hsp40, DnaJ (InterPro:IPR015609), Homeodomain-like (InterPro:IPR009057); BEST Arabidopsis thaliana protein match is: RAD-like 5
GRMZM2G144196	Si034994m.g	Sb01g000390	Chr3:36101590:36459852:none	#N/A	#N/A	#N/A	pink	black	floralwhite	-	type3	#N/A	#N/A	#N/A	NULL	NULL	GRMZM2G144196	NA	NA	NA	NA	NA	NA	NA	#N/A	NA	GRMZM2G144196	RNA.transcription	'moderately similar to ( 342) AT2G36990 | Symbols: SIGF, SIG6, ATSIG6, SOLDAT8 | SIGF (RNA POLYMERASE SIGMA-SUBUNIT F); DNA binding / DNA-directed RNA polymerase/ sigma factor/ transcription factor | chr2:15537502-15540016 REVERSEhighly similar to ( 647)	AT2G36990	RNApolymerase sigma-subunit F	RNApolymerase sigma-subunit F (SIGF); CONTAINS InterPro DOMAIN/s: RNA polymerase sigma factor, region 2 (InterPro:IPR013325), Winged helix-turn-helix transcription repressor DNA-binding (InterPro:IPR011991), RNA polymerase sigma-70 region 3 (InterPro:IPR0
GRMZM2G084935	Si007406m.g	Sb10g028150	LOC_Os06g47640	grey	grey60	purple	black	black	grey	magenta	type2	481.487	12.5967	38.2234	BS	BS	GRMZM2G084935	5.80632	#N/A	488.288	40.8692	7.03873	567.625	1.16248	#N/A	NA	GRMZM2G084935	signalling.calcium	'weakly similar to ( 149) loc_os06g47640 12006.m09290 protein polcalcin Jun o 2, putative, expressed seq=cds; coord=5:51518100..51518872:1; parent_gene=GRMZM2G084935'	#VALUE!	#VALUE!	#VALUE!
GRMZM2G066489	Si009407m.g	Sb06g026600	LOC_Os04g49570	grey	grey60	purple	black	black	grey	grey	type2	#N/A	#N/A	#N/A	NULL	BS	GRMZM2G066489	2.63085	#N/A	#N/A	66.7826	25.3844	#N/A	#N/A	#N/A	NA	GRMZM2G066489	signalling.in sugar and nutrient physiology	'highly similar to ( 893) AT1G42540 | Symbols: ATGLR3.3, GLR3.3 | ATGLR3.3; intracellular ligand-gated ion channel | chr1:15973489-15976703 FORWARDnearly identical (1169) GLR31_ORYSA Glutamate receptor 3.1 precursor (Ligand-gated ion channel 3.1) - Oryza	AT1G42540	glutamate receptor 3.3	glutamate receptor 3.3 (GLR3.3); FUNCTIONS IN: intracellular ligand-gated ion channel activity; INVOLVED IN: cellular calcium ion homeostasis, response to light stimulus; LOCATED IN: integral to membrane, membrane; EXPRESSED IN: 22 plant structures; EXPRE
GRMZM2G353024	Si026130m.g	Sb05g001300	LOC_Os12g02530	purple	lightcyan	grey	black	black	royalblue	magenta	type2	#N/A	#N/A	#N/A	NULL	ME	GRMZM2G353024	0.404004	#N/A	#N/A	67.2268	168.293	#N/A	#N/A	#N/A	NA	GRMZM2G353024	signalling.light	'moderately similar to ( 262) AT2G30520 | Symbols: RPT2 | RPT2 (ROOT PHOTOTROPISM 2); protein binding | chr2:13002920-13005153 REVERSEweakly similar to ( 114) NPH3_ORYSA Coleoptile phototropism protein 1 (Non-phototropic hypocotyl 3-like protein) (NPH3-li	AT2G30520	Phototropic-responsive NPH3 family protein	ROOT PHOTOTROPISM 2 (RPT2); FUNCTIONS IN: signal transducer activity; INVOLVED IN: phototropism; LOCATED IN: nucleus; EXPRESSED IN: 22 plant structures; EXPRESSED DURING: 13 growth stages; CONTAINS InterPro DOMAIN/s: NPH3 (InterPro:IPR004249), BTB/POZ (In
GRMZM2G080503	Si021094m.g	Sb08g022790	LOC_Os12g43660	blue	grey60	purple	black	black	grey	grey	type2	50.2219	0.885971	56.6857	BS	BS	GRMZM2G080503	6.50448	#N/A	472737000000	8.27995	1.27296	22.0118	4.65625e-11	#N/A	NA	GRMZM2G080503	signalling.receptor kinases.leucine rich repeat XI	'highly similar to ( 866) AT5G49660 | Symbols: | leucine-rich repeat transmembrane protein kinase, putative | chr5:20161401-20164534 REVERSEmoderately similar to ( 259) RPK1_IPONI Receptor-like protein kinase precursor (EC 2.7.11.1) - Ipomoea nil (Japane	AT5G49660	Leucine-rich repeat transmembrane protein kinase family protein	Leucine-rich repeat transmembrane protein kinase family protein; FUNCTIONS IN: kinase activity; INVOLVED IN: protein amino acid phosphorylation; LOCATED IN: endomembrane system; EXPRESSED IN: 20 plant structures; EXPRESSED DURING: 10 growth stages; CONTAI
GRMZM2G068316	Si024541m.g	Sb08g015440	LOC_Os12g31460	#N/A	#N/A	#N/A	black	black	grey	darkgrey	type1	4682.29	1140.12	4.10683	BS	BS	GRMZM2G068316	2.64166	2.59272	#N/A	2097.95	794.179	#N/A	#N/A	#N/A	DnaJ domain family	GRMZM2G068316	stress.abiotic.heat	'weakly similar to ( 104) AT5G21430 | Symbols: | DNAJ heat shock N-terminal domain-containing protein | chr5:7222294-7223400 FORWARDweakly similar to ( 169) loc_os12g31460 12012.m06955 protein heat shock protein binding protein, putative, expressed seq=c	AT5G21430	Chaperone DnaJ-domain superfamily protein	Chaperone DnaJ-domain superfamily protein; FUNCTIONS IN: heat shock protein binding; LOCATED IN: chloroplast thylakoid membrane, chloroplast; CONTAINS InterPro DOMAIN/s: Heat shock protein DnaJ, N-terminal (InterPro:IPR001623); Has 33 Blast hits to 33 pro
GRMZM2G324956	Si018487m.g	Sb04g002330	LOC_Os02g03570	blue	grey60	purple	black	black	floralwhite	grey	type2	87.6481	3.63482	24.1135	BS	NULL	GRMZM2G324956	NA	NA	NA	NA	NA	NA	NA	#N/A	NA	GRMZM2G324956	stress.abiotic.heat	'very weakly similar to ( 100) AT5G59720 | Symbols: HSP18.2 | HSP18.2 (heat shock protein 18.2) | chr5:24062632-24063117 FORWARDweakly similar to ( 103) HSP11_PEA 18.1 kDa class I heat shock protein (HSP 18.1) - Pisum sativum (Garden pea)weakly similar to	AT5G59720	heat shock protein 18.2	heat shock protein 18.2 (HSP18.2); CONTAINS InterPro DOMAIN/s: Heat shock protein Hsp20 (InterPro:IPR002068), HSP20-like chaperone (InterPro:IPR008978); BEST Arabidopsis thaliana protein match is: HSP20-like chaperones superfamily protein (TAIR:AT1G53540.
GRMZM2G129513	Si013632m.g	Sb07g023920	LOC_Os08g44810	grey	grey60	purple	pink	black	grey	grey	type2	82.0586	1979.64	0.0414514	ME	ME	GRMZM2G129513	0.21274	0.401122	#N/A	530.633	2522.64	#N/A	#N/A	NADP-MDH	NADP-MDH	GRMZM2G129513	TCA / org. transformation.other organic acid transformaitons.cyt MDH	'highly similar to ( 625) AT5G58330 | Symbols: | malate dehydrogenase (NADP), chloroplast, putative | chr5:23580010-23582287 REVERSEhighly similar to ( 791) MDHP_MAIZE Malate dehydrogenase [NADP], chloroplast precursor (EC 1.1.1.82) (NADP-MDH) - Zea mays	AT5G58330	lactate/malate dehydrogenase family protein	lactate/malate dehydrogenase family protein; FUNCTIONS IN: in 6 functions; INVOLVED IN: in 6 processes; LOCATED IN: thylakoid, mitochondrion, apoplast, chloroplast; EXPRESSED IN: 23 plant structures; EXPRESSED DURING: 14 growth stages; CONTAINS InterPro D
GRMZM2G113325	Si016462m.g	Sb04g022900	Chr2:20940087:21365671:none	#N/A	#N/A	#N/A	black	black	royalblue	-	type3	57.9767	138.333	0.41911	ME	ME	GRMZM2G113325	0.582538	0.0999	#N/A	122.015	211.836	#N/A	#N/A	#N/A	ferrochelatase II	GRMZM2G113325	tetrapyrrole synthesis.ferrochelatase	'highly similar to ( 706) AT2G30390 | Symbols: FC2, FC-II, ATFC-II | FC2 (FERROCHELATASE 2); ferrochelatase | chr2:12951242-12953985 REVERSEhighly similar to ( 910) HEMH_ORYSA Ferrochelatase-2, chloroplast precursor (EC 4.99.1.1) (Ferrochelatase II) (Prot	AT2G30390	ferrochelatase 2	ferrochelatase 2 (FC2); FUNCTIONS IN: ferrochelatase activity; INVOLVED IN: heme biosynthetic process; LOCATED IN: chloroplast; EXPRESSED IN: 21 plant structures; EXPRESSED DURING: 13 growth stages; CONTAINS InterPro DOMAIN/s: Ferrochelatase (InterPro:IPR
GRMZM2G137849	Si022207m.g	Sb09g005250	LOC_Os05g07900	grey	grey60	purple	black	black	grey	black	type2	27.9726	3.3406	8.37353	BS	BS	GRMZM2G137849	3.28695	#N/A	#N/A	72.8537	22.1645	#N/A	#N/A	#N/A	NA	GRMZM2G137849	transport.metabolite transporters at the mitochondrial membrane	'moderately similar to ( 444) AT4G32400 | Symbols: SHS1, ATBT1 | SHS1 (SODIUM HYPERSENSITIVE 1); binding / nucleotide transmembrane transporter/ transporter | chr4:15638686-15640238 FORWARDmoderately similar to ( 388) BT1_MAIZE Protein brittle-1, chloropl	AT4G32400	Mitochondrial substrate carrier family protein	SODIUM HYPERSENSITIVE 1 (SHS1); FUNCTIONS IN: nucleotide transmembrane transporter activity, binding, transporter activity; INVOLVED IN: nucleotide transport, transport, mitochondrial transport, embryo development ending in seed dormancy; LOCATED IN: mito
GRMZM5G890665	Si010157m.g	Sb05g000630	LOC_Os12g01580	#N/A	#N/A	#N/A	black	black	grey	darkgrey	type1	#N/A	#N/A	#N/A	NULL	NULL	GRMZM5G890665	#N/A	0.399792	#N/A	#N/A	#N/A	#N/A	#N/A	#N/A	MATE efflux family protein	GRMZM5G890665	transport.misc	'moderately similar to ( 434) AT2G38330 | Symbols: | MATE efflux family protein | chr2:16064571-16067318 FORWARDhighly similar to ( 568) loc_os12g01580 12012.m26797 protein antiporter/ drug transporter, putative, expressed seq=cds; coord=2:152914993..152	AT2G38330	MATE efflux family protein	MATE efflux family protein; FUNCTIONS IN: antiporter activity, drug transmembrane transporter activity, transporter activity; INVOLVED IN: drug transmembrane transport, transmembrane transport; LOCATED IN: chloroplast, membrane; EXPRESSED IN: 22 plant str
GRMZM2G026391	Si009542m.g	Sb06g024040	LOC_Os04g45900	green	grey60	purple	black	black	grey	grey	type2	137.934	10.4479	13.202	BS	NULL	GRMZM2G026391	NA	NA	NA	NA	NA	NA	NA	#N/A	NA	GRMZM2G026391	transport.peptides and oligopeptides	'highly similar to ( 774) AT5G24380 | Symbols: YSL2, ATYSL2 | YSL2 (YELLOW STRIPE LIKE 2); oligopeptide transporter | chr5:8324098-8326525 FORWARDhighly similar to ( 992) loc_os04g45900 12004.m09541 protein transposon protein, putative, unclassified, expr	AT5G24380	YELLOW STRIPE like 2	YELLOW STRIPE like 2 (YSL2); FUNCTIONS IN: oligopeptide transporter activity; INVOLVED IN: oligopeptide transport, response to zinc ion, response to iron ion; LOCATED IN: plasma membrane; EXPRESSED IN: 14 plant structures; EXPRESSED DURING: LP.04 four lea
GRMZM2G009715	Si021228m.g	Sb08g021840	LOC_Os12g42300	blue	grey60	purple	black	black	royalblue	darkred	type2	36.0971	285.483	0.126442	ME	ME	GRMZM2G009715	0.298803	#N/A	#N/A	48.0509	162.64	#N/A	#N/A	#N/A	NA	GRMZM2G009715	transport.potassium	'highly similar to ( 684) AT4G04850 | Symbols: KEA3, ATKEA3 | KEA3; potassium ion transmembrane transporter/ potassium:hydrogen antiporter | chr4:2453174-2456891 FORWARDnearly identical (1046) loc_os12g42300 12012.m08010 protein glutathione-regulated pota	AT4G04850	K+ efflux antiporter 3	K+ efflux antiporter 3 (KEA3); FUNCTIONS IN: potassium:hydrogen antiporter activity, potassium ion transmembrane transporter activity; INVOLVED IN: potassium ion transport, cation transport, metabolic process, transmembrane transport; EXPRESSED IN: 21 pla
GRMZM2G310569	Si005846m.g	Sb10g008960	Chr6:7825864:8213642:none	#N/A	#N/A	#N/A	black	black	floralwhite	-	type3	13.3223	0.42957	31.013	BS	NULL	GRMZM2G310569	NA	NA	NA	NA	NA	NA	NA	#N/A	NA	GRMZM2G310569	transport.potassium	'nearly identical (1053) AT3G02850 | Symbols: SKOR | SKOR; cyclic nucleotide binding / inward rectifier potassium channel/ outward rectifier potassium channel | chr3:619701-623473 REVERSEmoderately similar to ( 361) AKT1_ORYSA Potassium channel AKT1 (OsAK	AT3G02850	STELAR K+ outward rectifier	STELAR K+ outward rectifier (SKOR); FUNCTIONS IN: outward rectifier potassium channel activity, cyclic nucleotide binding; INVOLVED IN: potassium ion transport, response to abscisic acid stimulus; LOCATED IN: membrane; EXPRESSED IN: 8 plant structures; EX
GRMZM5G801949	Si029479m.g	Sb02g036310	LOC_Os07g37320	green	salmon	purple	black	grey	floralwhite	grey	type2	40.0652	201.845	0.198494	ME	NULL	GRMZM5G801949	NA	NA	NA	NA	NA	NA	NA	#N/A	NA	GRMZM5G801949	transport.sugars	'highly similar to ( 618) AT1G11260 | Symbols: STP1, ATSTP1 | STP1 (SUGAR TRANSPORTER 1); carbohydrate transmembrane transporter/ sugar:hydrogen symporter | chr1:3777460-3780133 FORWARDhighly similar to ( 626) STC_RICCO Sugar carrier protein C - Ricinus c	AT1G11260	sugar transporter 1	sugar transporter 1 (STP1); FUNCTIONS IN: carbohydrate transmembrane transporter activity, sugar:hydrogen symporter activity; INVOLVED IN: transport, transmembrane transport; LOCATED IN: nucleus, plasma membrane, vacuole, membrane; EXPRESSED IN: 25 plant
GRMZM2G034302	Si035196m.g	Sb01g045720	LOC_Os03g07480	green	grey60	purple	black	black	floralwhite	bisque4	type2	1864.62	34.1084	54.6676	BS	BS	GRMZM2G034302	4.11514	#N/A	1242.15	70.4105	17.1101	738.52	0.594549	#N/A	SUT2	GRMZM2G034302	transport.sugars.sucrose	'moderately similar to ( 261) AT2G02860 | Symbols: SUT2, ATSUC3, SUC3, ATSUT2 | SUT2 (SUCROSE TRANSPORTER 2); carbohydrate transmembrane transporter/ sucrose transmembrane transporter/ sucrose:hydrogen symporter/ sugar:hydrogen symporter | chr2:828546-832	AT2G02860	sucrose transporter 2	sucrose transporter 2 (SUT2); CONTAINS InterPro DOMAIN/s: Major facilitator superfamily MFS-1 (InterPro:IPR011701), Major facilitator superfamily, general substrate transporter (InterPro:IPR016196); BEST Arabidopsis thaliana protein match is: sucrose-prot
GRMZM2G087901	Si035196m.g	Sb01g045720	LOC_Os03g07480	green	grey60	purple	grey	black	floralwhite	bisque4	type2	1864.62	34.1084	54.6676	BS	NULL	GRMZM2G087901	#N/A	#N/A	805.815	#N/A	#N/A	56.0667	0.0695776	#N/A	SUT1	GRMZM2G087901	transport.sugars.sucrose	'highly similar to ( 535) AT2G02860 | Symbols: SUT2, ATSUC3, SUC3, ATSUT2 | SUT2 (SUCROSE TRANSPORTER 2); carbohydrate transmembrane transporter/ sucrose transmembrane transporter/ sucrose:hydrogen symporter/ sugar:hydrogen symporter | chr2:828546-832296	AT2G02860	sucrose transporter 2	sucrose transporter 2 (SUT2); CONTAINS InterPro DOMAIN/s: Major facilitator superfamily MFS-1 (InterPro:IPR011701), Major facilitator superfamily, general substrate transporter (InterPro:IPR016196); BEST Arabidopsis thaliana protein match is: sucrose-prot
GRMZM2G096365	Si009381m.g	Sb06g017570	Chr4:21839992:22280221:none	#N/A	#N/A	#N/A	greenyellow	black	floralwhite	-	type3	37.4284	1.93554	19.3375	BS	NULL	GRMZM2G096365	NA	NA	NA	NA	NA	NA	NA	#N/A	NA	GRMZM2G096365	transport.unspecified anions	'highly similar to ( 932) AT5G49890 | Symbols: CLC-C, ATCLC-C | CLC-C (CHLORIDE CHANNEL C); anion channel/ voltage-gated chloride channel | chr5:20288489-20292143 REVERSEnearly identical (1164) loc_os02g35190 12002.m33720 protein chloride channel protein	AT5G49890	chloride channel C	chloride channel C (CLC-C); FUNCTIONS IN: anion channel activity, voltage-gated chloride channel activity; INVOLVED IN: chloride transport, transmembrane transport; LOCATED IN: plant-type vacuole membrane, intracellular, plasma membrane; EXPRESSED IN: 25

## Sheet: Compare to Wang 2013
S5 General information of 128 candidate C4 genes and comparison to other datasets..
Reference: Wang P, Kelly S, Fouracre JP, Langdale JA. Genome-wide transcript analysis of early maize leaf development reveals gene cohorts associated with the differentiation of C4 Kranz anatomy. Plant J. 75(4), 656-670 (2013).
maizeID	Signature	Foliar profile	Husk profile	lab.annotation
GRMZM2G005859	FE	FA1	HA2	NA
GRMZM2G129513	FE	FN	HA2	NADP-MDH
GRMZM2G171390	FE	FN	HA2	NA
GRMZM2G021706	FE	FN	HA2	nodulin.MtN3
GRMZM5G885392	FE	FN	HA2	PGRL1A
GRMZM2G173669	FE		HA2	nodulin.MtN3
GRMZM2G091825	FE		HA2	NA
GRMZM2G024150	FE		HA3	NA
GRMZM2G097457	FE	FN	HD3	PPDK.chr8
GRMZM2G017290	FE	FA3	HN	NA
GRMZM2G052544	FE	FA3	HN	APL
GRMZM2G075502	FE	FD3	HN	NA
AC233922.1_FG008	FE	FN	HN	NA
GRMZM2G083841	FE	FN	HN	PEPC
GRMZM2G306732	FE	FN	HN	FBP2
GRMZM2G306345	FE	FN	HN	PPDK
GRMZM2G046284	FE	FN	HN	FBA1
GRMZM2G066413	FE	FN	HN	TPT2
GRMZM2G080503	FE	FN	HN	NA
GRMZM2G047592	FE	FN	HN	aldose 1-epimerase
GRMZM2G051103	FE	FN	HN	NA
GRMZM2G070315	FE	FN	HN	NA
GRMZM5G801949	FE	FN	HN	NA
GRMZM2G085646	FE	FN	HN	NA
GRMZM2G412229	FE	FN	HN	NA
GRMZM2G312910	FE	FN	HN	TPR protein Shoot1
GRMZM2G085019	FE	FN	HN	NADP-ME
GRMZM2G034302	FE	FN	HN	SUT2
GRMZM2G113325	FE	FN	HN	ferrochelatase II
GRMZM5G890665	FE	FN	HN	MATE efflux family protein
GRMZM2G310569	FE	FN	HN	NA
GRMZM2G167892	FE	FN	HN	NA
GRMZM2G095562	FE	FN	HN	NA
GRMZM2G052546	FE	FN	HN	phosphatase, DSP4 (SEX4) (stimulates degradation)
GRMZM2G009715	FE	FN	HN	NA
GRMZM2G131286	FE	FN	HN	PPDK-RP
GRMZM2G004880	FE	FN	HN	NA
GRMZM2G004006	FE	FN	HN	thylakoid lumen 17.9 kDa protein
GRMZM2G137849	FE	FN	HN	NA
GRMZM2G074462	FE	FN	HN	NA
GRMZM2G161295	FE	FN	HN	unknown protein
GRMZM2G070605	FE	FN	HN	TPT1
GRMZM2G178192	FE	FN	HN	adenylate monophosphate kinase 2 (AMK2) - soluble stroma
GRMZM2G066636	FE	FN	HN	NA
GRMZM2G070271	FE	FN	HN	NA
GRMZM2G324956	FE	FN	HN	NA
GRMZM2G135990	FE	FN	HN	NA
GRMZM2G098545	FE	FN	HN	TCP34 - TPR protein (pTAC)
GRMZM2G111200	FE	FN	HN	NA
GRMZM2G084935	FE	FN	HN	NA
GRMZM2G048904	FE		HN	NA
AC212023.4_FG004	FE		HN	NA
GRMZM2G075058	FE	FN		NA
GRMZM2G367638	FE			NA
GRMZM2G039246	FE			NA
GRMZM2G341366	FE			NA
GRMZM2G414317	FE			NA
GRMZM2G103101	FI	FA3	HN	LHCI-5 - new
GRMZM2G178775	FI	FN	HN	unknown protein
GRMZM2G350802	HE	FN	HN	NA
GRMZM2G181000	HE	FN	HN	NA
GRMZM5G863645	HE	FN	HN	NA
GRMZM2G080375	HE	FN	HN	NA
GRMZM2G026391	HE	FN	HN	NA
GRMZM2G060079		FA3	HA1	NA
GRMZM2G087901		FA3	HA2	SUT1
GRMZM2G162233		FA3	HA2	NDH F6
GRMZM2G099340		FN	HA2	NA
GRMZM2G098999		FN	HA2	NA
GRMZM2G013342		FA1	HA3	NA
GRMZM2G010884		FA2	HA3	LHCI-3 - LHCI-680A CAB4
GRMZM2G080274		FN	HA3	NA
GRMZM2G035749		FA2	HN	NA
GRMZM2G078118		FA3	HN	unknown protein
GRMZM2G004528		FD2	HN	NA
GRMZM2G021416		FN	HN	NA
AC147602.5_FG004		FN	HN	sedoheptulose-bisphosphatase (SBPase)
GRMZM5G836910		FN	HN	AST
GRMZM2G056093		FN	HN	NA
GRMZM2G055575		FN	HN	NA
GRMZM2G134389		FN	HN	NA
GRMZM2G121612		FN	HN	starch synthase IIIb (SSIIIb)
GRMZM2G038487		FN	HN	NA
GRMZM2G344205		FN	HN	NA
AC207628.4_FG009		FN	HN	NA
AC204212.4_FG001		FN	HN	RAD-like 6
GRMZM2G176506		FN	HN	NA
GRMZM2G122793		FN	HN	ferredoxin-thioredoxin reductase-beta (FTR-B)
AC233910.1_FG010		FN	HN	NA
GRMZM2G353024		FN	HN	NA
GRMZM2G144196		FN	HN	NA
GRMZM5G857641		FN	HN	NA
GRMZM2G326270		FN	HN	NA
GRMZM2G440459		FN	HN	NA
GRMZM5G852502		FN	HN	stearoyl-ACP desaturase (SSI2 or FAB2)
AC233887.1_FG006		FN	HN	NA
GRMZM2G017532		FN	HN	NA
GRMZM2G179133		FN	HN	NA
GRMZM2G004534		FN	HN	NA
GRMZM2G033971		FN	HN	NA
GRMZM2G102349		FN	HN	NA
GRMZM2G120652		FN	HN	NA
GRMZM2G040878		FN	HN	fibrillin 6 (FIB6)
GRMZM2G047002		FN	HN	NA
GRMZM2G068316		FN	HN	DnaJ domain family
GRMZM2G140917		FN	HN	NA
GRMZM2G030628		FN	HN	adenylate monophosphate kinase 5 (AMK5) - membrane-associated
GRMZM2G171406		FN	HN	NA
GRMZM2G096365		FN	HN	NA
GRMZM2G069203		FN	HN	NA
GRMZM2G052658		FN	HN	NA
GRMZM2G110277		FN	HN	NDH N
GRMZM2G116557		FN	HN	NA
GRMZM2G338259		FN	HN	NA
GRMZM2G030240		FN	HN	unknown protein
GRMZM2G039978		FN	HN	NA
GRMZM2G088524		FN	HN	NA
GRMZM2G082034		FN	HN	BAM9
GRMZM2G150906		FN	HN	NA
GRMZM5G822137		FN	HN	NA
GRMZM2G032478		FN	HN	NA
GRMZM2G081114		FN	HN	TSP9 phosphoprotein
GRMZM2G322593		FN	HN	NA
GRMZM2G066489			HN	NA
GRMZM2G007939			HN	BAM8
GRMZM2G034963				NA
GRMZM2G338721				NA
GRMZM2G347708				NA
Note of column B-D:
FE: foliar expanded (FE) leaf
FI: foliar immature (FI) leaf
HE: husk exposed (HE) leaf tissues
FA1: foliar ascending profile 1
FA2: foliar ascending profile 2
FA3: foliar ascending profile 3
FD2: foliar descending profile 2
FD3: foliar descending profile 3
FN: foliar neutral profile
HA1: husk ascending profile 1
HA2: husk ascending profile 2
HA3: husk ascending profile 3
HD3: husk descending profile 3
HN: husk neutral profile

## Sheet: Compare to Aubry 2014
S5 General information of 128 candidate C4 genes and comparison to other datasets..
Reference: Aubry S, Kelly S, Kümpers BM, Smith-Unna RD, Hibberd JM. Deep evolutionary comparison of gene expression identifies parallel recruitment of trans-factors in two independent origins of C4 photosynthesis. PLoS Genet 10(6), e1004365 (2014).
maizeID	Cleome_ID	DE_genes_in_C.gynandra_gradient	consistent_behavious_between_Cleome_Maize	Cleome cell type	Maize cell type	lab.annotation
GRMZM2G103101	AT1G45474	AT1G45474	GRMZM2G103101	ME	BS	LHCI-5 - new
GRMZM2G350802	AT1G52080	AT1G52080	GRMZM2G350802	BS	BS	NA
AC233922.1_FG008	AT1G64230	AT1G64230	-	BS	BS	NA
GRMZM2G004528	AT2G22240	AT2G22240	GRMZM2G004528	BS	BS	NA
GRMZM2G083841	AT2G42600	AT2G42600	GRMZM2G083841	ME	ME	PEPC
GRMZM2G021416	AT3G04910	AT3G04910	-	ME	BS	NA
GRMZM2G306732	AT3G54050	AT3G54050	GRMZM2G306732	BS	BS	FBP2
AC147602.5_FG004	AT3G55800	AT3G55800	-	BS	BS	sedoheptulose-bisphosphatase (SBPase)
GRMZM2G060079	AT4G02940	AT4G02940	GRMZM2G060079	BS	BS	NA
GRMZM2G306345	AT4G15530	AT4G15530	GRMZM2G306345	ME	ME	PPDK
GRMZM5G836910	AT4G31990	AT4G31990	-	ME	ME	AST
GRMZM2G046284	AT4G38970	AT4G38970	GRMZM2G046284	BS	BS	FBA1
GRMZM2G056093	AT5G20190	AT5G20190	GRMZM2G056093	BS	BS	NA
GRMZM2G066413	AT5G33320	AT5G33320	GRMZM2G066413	ME	BS	TPT2
GRMZM2G080503	AT5G49660	AT5G49660	-	BS	BS	NA
GRMZM2G173669	AT5G50800	AT5G50800	-	BS	BS	nodulin.MtN3
GRMZM2G129513	AT5G58330	AT5G58330	-	ME	ME	NADP-MDH
GRMZM2G047592	AT5G66530	AT5G66530	GRMZM2G047592	BS	BS	aldose 1-epimerase
GRMZM2G051103	AT1G01140	AT1G01140	-	-	-	NA
GRMZM2G055575	AT1G01140	AT1G01140	-	-	-	NA
GRMZM2G070315	AT1G05000	AT1G05000	GRMZM2G070315	-	-	NA
GRMZM2G134389	AT1G05000	AT1G05000	GRMZM2G134389	-	-	NA
GRMZM5G801949	AT1G11260	AT1G11260	-	-	-	NA
GRMZM2G121612	AT1G11720	AT1G11720	GRMZM2G121612	-	-	starch synthase IIIb (SSIIIb)
GRMZM2G178775	AT1G14345	AT1G14345	GRMZM2G178775	-	-	unknown protein
GRMZM2G017290	AT1G31330	AT1G31330	GRMZM2G017290	-	-	NA
GRMZM2G085646	AT1G31330	AT1G31330	GRMZM2G085646	-	-	NA
GRMZM2G066489	AT1G42540	AT1G42540	-	-	-	NA
GRMZM2G038487	AT1G44446	AT1G44446	GRMZM2G038487	-	-	NA
GRMZM2G171390	AT1G44446	AT1G44446	GRMZM2G171390	-	-	NA
GRMZM2G412229	AT1G54520	AT1G54520	GRMZM2G412229	-	-	NA
GRMZM2G312910	AT1G55480	AT1G55480	GRMZM2G312910	-	-	TPR protein Shoot1
GRMZM2G010884	AT1G61520	AT1G61520	GRMZM2G010884	-	-	LHCI-3 - LHCI-680A CAB4
GRMZM2G344205	AT1G64720	AT1G64720	-	-	-	NA
AC207628.4_FG009	AT1G71710	AT1G71710	AC207628.4_FG009	-	-	NA
GRMZM2G181000	AT1G73480	AT1G73480	GRMZM2G181000	-	-	NA
GRMZM5G863645	AT1G73480	AT1G73480	GRMZM5G863645	-	-	NA
AC204212.4_FG001	AT1G75250	AT1G75250	-	-	-	RAD-like 6
GRMZM2G052544	AT1G79430	AT1G79430	GRMZM2G052544	-	-	APL
GRMZM2G085019	AT1G79750	AT1G79750	GRMZM2G085019	-	-	NADP-ME
GRMZM2G034963	AT1G79770	AT1G79770	GRMZM2G034963	-	-	NA
GRMZM2G338721	AT1G79770	AT1G79770	-	-	-	NA
GRMZM2G176506	AT2G02710	AT2G02710	-	-	-	NA
GRMZM2G034302	AT2G02860	AT2G02860	-	-	-	SUT2
GRMZM2G087901	AT2G02860	AT2G02860	-	-	-	SUT1
GRMZM2G122793	AT2G04700	AT2G04700	GRMZM2G122793	-	-	ferredoxin-thioredoxin reductase-beta (FTR-B)
AC233910.1_FG010	AT2G17530	AT2G17530	-	-	-	NA
GRMZM2G080274	AT2G18050	AT2G18050	-	-	-	NA
GRMZM2G113325	AT2G30390	AT2G30390	-	-	-	ferrochelatase II
GRMZM2G353024	AT2G30520	AT2G30520	GRMZM2G353024	-	-	NA
GRMZM2G144196	AT2G36990	AT2G36990	-	-	-	NA
GRMZM5G857641	AT2G37980	AT2G37980	-	-	-	NA
GRMZM5G890665	AT2G38330	AT2G38330	-	-	-	MATE efflux family protein
GRMZM2G326270	AT2G41250	AT2G41250	GRMZM2G326270	-	-	NA
GRMZM2G440459	AT2G41250	AT2G41250	GRMZM2G440459	-	-	NA
GRMZM5G852502	AT2G43710	AT2G43710	GRMZM5G852502	-	-	stearoyl-ACP desaturase (SSI2 or FAB2)
GRMZM2G310569	AT3G02850	AT3G02850	GRMZM2G310569	-	-	NA
GRMZM2G367638	AT3G05170	AT3G05170	-	-	-	NA
GRMZM2G075502	AT3G06130	AT3G06130	-	-	-	NA
GRMZM2G167892	AT3G10260	AT3G10260	-	-	-	NA
AC233887.1_FG006	AT3G11670	AT3G11670	AC233887.1_FG006	-	-	NA
GRMZM2G017532	AT3G12600	AT3G12600	-	-	-	NA
GRMZM2G179133	AT3G12600	AT3G12600	-	-	-	NA
GRMZM2G095562	AT3G15430	AT3G15430	-	-	-	NA
GRMZM2G039246	AT3G16360	AT3G16360	-	-	-	NA
GRMZM2G021706	AT3G48740	AT3G48740	-	-	-	nodulin.MtN3
GRMZM2G052546	AT3G52180	AT3G52180	GRMZM2G052546	-	-	phosphatase, DSP4 (SEX4) (stimulates degradation)
GRMZM2G004534	AT3G52990	AT3G52990	-	-	-	NA
GRMZM2G033971	AT3G61770	AT3G61770	-	-	-	NA
GRMZM2G013342	AT4G02770	AT4G02770	GRMZM2G013342	-	-	NA
GRMZM2G024150	AT4G02770	AT4G02770	GRMZM2G024150	-	-	NA
GRMZM2G009715	AT4G04850	AT4G04850	-	-	-	NA
GRMZM2G097457	AT4G15530	AT4G15530	GRMZM2G097457	-	-	PPDK.chr8
GRMZM2G007939	AT4G17090	AT4G17090	-	-	-	BAM8
GRMZM2G035749	AT4G17090	AT4G17090	-	-	-	NA
GRMZM2G005859	AT4G17840	AT4G17840	GRMZM2G005859	-	-	NA
GRMZM2G131286	AT4G21210	AT4G21210	-	-	-	PPDK-RP
GRMZM2G004880	AT4G21210	AT4G21210	-	-	-	NA
GRMZM2G102349	AT4G22260	AT4G22260	-	-	-	NA
GRMZM5G885392	AT4G22890	AT4G22890	GRMZM5G885392	-	-	PGRL1A
GRMZM2G004006	AT4G24930	AT4G24930	GRMZM2G004006	-	-	thylakoid lumen 17.9 kDa protein
GRMZM2G080375	AT4G26270	AT4G26270	-	-	-	NA
GRMZM2G137849	AT4G32400	AT4G32400	-	-	-	NA
GRMZM2G074462	AT5G01260	AT5G01260	-	-	-	NA
GRMZM2G120652	AT5G01410	AT5G01410	GRMZM2G120652	-	-	NA
GRMZM2G040878	AT5G19940	AT5G19940	GRMZM2G040878	-	-	fibrillin 6 (FIB6)
GRMZM2G047002	AT5G20190	AT5G20190	-	-	-	NA
GRMZM2G068316	AT5G21430	AT5G21430	GRMZM2G068316	-	-	DnaJ domain family
GRMZM2G026391	AT5G24380	AT5G24380	-	-	-	NA
GRMZM2G140917	AT5G24810	AT5G24810	-	-	-	NA
GRMZM2G341366	AT5G26770	AT5G26770	-	-	-	NA
GRMZM2G030628	AT5G35170	AT5G35170	GRMZM2G030628	-	-	adenylate monophosphate kinase 5 (AMK5) - membrane-associated
GRMZM2G161295	AT5G43750	AT5G43750	GRMZM2G161295	-	-	unknown protein
GRMZM2G070605	AT5G46110	AT5G46110	GRMZM2G070605	-	-	TPT1
GRMZM2G171406	AT5G47180	AT5G47180	-	-	-	NA
GRMZM2G178192	AT5G47840	AT5G47840	GRMZM2G178192	-	-	adenylate monophosphate kinase 2 (AMK2) - soluble stroma
GRMZM2G096365	AT5G49890	AT5G49890	-	-	-	NA
GRMZM2G075058	AT5G50890	AT5G50890	-	-	-	NA
GRMZM2G069203	AT5G56760	AT5G56760	-	-	-	NA
GRMZM2G052658	AT5G57610	AT5G57610	GRMZM2G052658	-	-	NA
GRMZM2G110277	AT5G58260	AT5G58260	GRMZM2G110277	-	-	NDH N
GRMZM2G116557	AT5G62000	AT5G62000	-	-	-	NA
GRMZM2G338259	AT5G62000	AT5G62000	-	-	-	NA
GRMZM2G030240	AT5G62140	AT5G62140	GRMZM2G030240	-	-	unknown protein
GRMZM2G048904	AT1G28660	-	-	ME	BS	NA
GRMZM2G414317	AT1G22480	-	-	-	-	NA
GRMZM2G039978	AT1G49405	-	-	-	-	NA
GRMZM2G091825	AT1G53450	-	-	-	-	NA
GRMZM2G088524	AT1G70000	-	-	-	-	NA
GRMZM2G066636	AT3G62040	-	-	-	-	NA
GRMZM2G070271	AT4G18990	-	-	-	-	NA
GRMZM2G082034	AT5G18670	-	-	-	-	BAM9
GRMZM2G347708	AT5G18670	-	-	-	-	NA
GRMZM2G150906	AT5G40390	-	-	-	-	NA
GRMZM2G324956	AT5G59720	-	GRMZM2G324956	-	-	NA
GRMZM5G822137	-	-	-	-	-	NA
GRMZM2G099340	-	-	-	-	-	NA
AC212023.4_FG004	-	-	-	-	-	NA
GRMZM2G078118	-	-	-	-	-	unknown protein
GRMZM2G135990	-	-	GRMZM2G135990	-	-	NA
GRMZM2G162233	-	-	GRMZM2G162233	-	-	NDH F6
GRMZM2G032478	-	-	-	-	-	NA
GRMZM2G081114	-	-	GRMZM2G081114	-	-	TSP9 phosphoprotein
GRMZM2G098545	-	-	-	-	-	TCP34 - TPR protein (pTAC)
GRMZM2G098999	-	-	-	-	-	NA
GRMZM2G322593	-	-	-	-	-	NA
GRMZM2G111200	-	-	GRMZM2G111200	-	-	NA
GRMZM2G084935	-	-	-	-	-	NA
Reference: Aubry S, Kelly S, Kümpers BM, Smith-Unna RD, Hibberd JM. Deep evolutionary comparison of gene expression identifies parallel recruitment of trans-factors in two independent origins of C4 photosynthesis. PLoS Genet 10(6), e1004365 (2014).
