# Supplementary material for: Identification of Photosynthesis-Associated C4 Candidate Genes through Comparative Leaf Gradient Transcriptome in Multiple Lineages of C3 and C4 Species
Source: PLoS One. 2015 Oct 14;10(10):e0140629. doi: 10.1371/journal.pone.0140629 (PMC4605685; doi:10.1371/journal.pone.0140629)
Supplement: S6 Table — (XLSX) [file pone.0140629.s024.xlsx]

## Sheet: Sheet1
Gene.stable.ID	GO.term.accession	GO.term.name	GO.domain
GRMZM2G122793	GO:0000023	maltose metabolic process	biological_process
GRMZM2G080274	GO:0000786	nucleosome	cellular_component
GRMZM2G144196	GO:0001053	plastid sigma factor activity	molecular_function
AC204212.4_FG001	GO:0003677	DNA binding	molecular_function
GRMZM2G080274	GO:0003677	DNA binding	molecular_function
GRMZM2G144196	GO:0003677	DNA binding	molecular_function
AC204212.4_FG001	GO:0003682	chromatin binding	molecular_function
GRMZM2G144196	GO:0003700	sequence-specific DNA binding transcription factor activity	molecular_function
GRMZM2G120652	GO:0003824	catalytic activity	molecular_function
GRMZM2G111200	GO:0004222	metalloendopeptidase activity	molecular_function
GRMZM2G322593	GO:0004252	serine-type endopeptidase activity	molecular_function
GRMZM2G113325	GO:0004325	ferrochelatase activity	molecular_function
GRMZM2G096365	GO:0005216	ion channel activity	molecular_function
GRMZM2G310569	GO:0005216	ion channel activity	molecular_function
GRMZM2G096365	GO:0005247	voltage-gated chloride channel activity	molecular_function
GRMZM2G310569	GO:0005249	voltage-gated potassium channel activity	molecular_function
GRMZM2G038487	GO:0005506	iron ion binding	molecular_function
GRMZM2G171390	GO:0005506	iron ion binding	molecular_function
GRMZM2G098545	GO:0005515	protein binding	molecular_function
GRMZM2G144196	GO:0005515	protein binding	molecular_function
GRMZM2G310569	GO:0005515	protein binding	molecular_function
AC204212.4_FG001	GO:0005634	nucleus	cellular_component
GRMZM2G080274	GO:0005634	nucleus	cellular_component
GRMZM2G310569	GO:0005634	nucleus	cellular_component
GRMZM2G080274	GO:0005694	chromosome	cellular_component
GRMZM2G120652	GO:0005829	cytosol	cellular_component
GRMZM2G096365	GO:0005886	plasma membrane	cellular_component
GRMZM2G120652	GO:0005886	plasma membrane	cellular_component
GRMZM2G173669	GO:0005886	plasma membrane	cellular_component
GRMZM2G173669	GO:0005887	integral component of plasma membrane	cellular_component
GRMZM2G080274	GO:0006334	nucleosome assembly	biological_process
GRMZM2G144196	GO:0006351	transcription, DNA-templated	biological_process
GRMZM2G144196	GO:0006352	DNA-templated transcription, initiation	biological_process
GRMZM2G144196	GO:0006355	regulation of transcription, DNA-templated	biological_process
GRMZM2G098545	GO:0006508	proteolysis	biological_process
GRMZM2G111200	GO:0006508	proteolysis	biological_process
GRMZM2G322593	GO:0006508	proteolysis	biological_process
GRMZM2G120652	GO:0006520	cellular amino acid metabolic process	biological_process
GRMZM2G113325	GO:0006779	porphyrin-containing compound biosynthetic process	biological_process
GRMZM2G113325	GO:0006783	heme biosynthetic process	biological_process
GRMZM2G173669	GO:0006810	transport	biological_process
GRMZM2G310569	GO:0006810	transport	biological_process
GRMZM2G310569	GO:0006811	ion transport	biological_process
GRMZM2G310569	GO:0006813	potassium ion transport	biological_process
GRMZM2G096365	GO:0006821	chloride transport	biological_process
GRMZM2G120652	GO:0006950	response to stress	biological_process
GRMZM2G120652	GO:0006979	response to oxidative stress	biological_process
GRMZM2G120652	GO:0006982	response to lipid hydroperoxide	biological_process
GRMZM2G098545	GO:0008150	biological_process	biological_process
GRMZM2G120652	GO:0008152	metabolic process	biological_process
GRMZM2G098545	GO:0008233	peptidase activity	molecular_function
GRMZM2G111200	GO:0008233	peptidase activity	molecular_function
GRMZM2G322593	GO:0008233	peptidase activity	molecular_function
GRMZM2G111200	GO:0008237	metallopeptidase activity	molecular_function
GRMZM2G120652	GO:0008615	pyridoxine biosynthetic process	biological_process
GRMZM2G173669	GO:0008643	carbohydrate transport	biological_process
GRMZM2G122793	GO:0008937	ferredoxin-NAD(P) reductase activity	molecular_function
GRMZM2G122793	GO:0009055	electron carrier activity	molecular_function
GRMZM2G310569	GO:0009409	response to cold	biological_process
GRMZM2G310569	GO:0009414	response to water deprivation	biological_process
GRMZM2G010884	GO:0009507	chloroplast	cellular_component
GRMZM2G013342	GO:0009507	chloroplast	cellular_component
GRMZM2G024150	GO:0009507	chloroplast	cellular_component
GRMZM2G113325	GO:0009507	chloroplast	cellular_component
GRMZM2G120652	GO:0009507	chloroplast	cellular_component
GRMZM2G122793	GO:0009507	chloroplast	cellular_component
GRMZM2G144196	GO:0009507	chloroplast	cellular_component
GRMZM2G013342	GO:0009522	photosystem I	cellular_component
GRMZM2G024150	GO:0009522	photosystem I	cellular_component
GRMZM2G010884	GO:0009534	chloroplast thylakoid	cellular_component
GRMZM2G010884	GO:0009535	chloroplast thylakoid membrane	cellular_component
GRMZM2G013342	GO:0009535	chloroplast thylakoid membrane	cellular_component
GRMZM2G024150	GO:0009535	chloroplast thylakoid membrane	cellular_component
GRMZM2G098545	GO:0009535	chloroplast thylakoid membrane	cellular_component
GRMZM2G122793	GO:0009536	plastid	cellular_component
GRMZM2G144196	GO:0009536	plastid	cellular_component
GRMZM2G013342	GO:0009538	photosystem I reaction center	cellular_component
GRMZM2G024150	GO:0009538	photosystem I reaction center	cellular_component
GRMZM2G122793	GO:0009570	chloroplast stroma	cellular_component
GRMZM2G010884	GO:0009579	thylakoid	cellular_component
GRMZM2G013342	GO:0009579	thylakoid	cellular_component
GRMZM2G024150	GO:0009579	thylakoid	cellular_component
GRMZM2G120652	GO:0009651	response to salt stress	biological_process
GRMZM2G096365	GO:0009705	plant-type vacuole membrane	cellular_component
GRMZM2G038487	GO:0009706	chloroplast inner membrane	cellular_component
GRMZM2G171390	GO:0009706	chloroplast inner membrane	cellular_component
GRMZM2G310569	GO:0009737	response to abscisic acid	biological_process
GRMZM2G310569	GO:0009753	response to jasmonic acid	biological_process
GRMZM2G010884	GO:0009765	photosynthesis, light harvesting	biological_process
GRMZM2G144196	GO:0009902	chloroplast relocation	biological_process
GRMZM2G013342	GO:0009941	chloroplast envelope	cellular_component
GRMZM2G024150	GO:0009941	chloroplast envelope	cellular_component
GRMZM2G122793	GO:0009941	chloroplast envelope	cellular_component
GRMZM2G144196	GO:0009965	leaf morphogenesis	biological_process
GRMZM2G144196	GO:0010027	thylakoid membrane organization	biological_process
GRMZM2G173669	GO:0010150	leaf senescence	biological_process
GRMZM2G120652	GO:0010224	response to UV-B	biological_process
GRMZM2G038487	GO:0010277	chlorophyllide a oxygenase [overall] activity	molecular_function
GRMZM2G171390	GO:0010277	chlorophyllide a oxygenase [overall] activity	molecular_function
GRMZM2G010884	GO:0010287	plastoglobule	cellular_component
GRMZM2G013342	GO:0010287	plastoglobule	cellular_component
GRMZM2G024150	GO:0010287	plastoglobule	cellular_component
GRMZM2G120652	GO:0010335	response to non-ionic osmotic stress	biological_process
GRMZM2G120652	GO:0012505	endomembrane system	cellular_component
GRMZM2G310569	GO:0015271	outward rectifier potassium channel activity	molecular_function
GRMZM2G010884	GO:0015979	photosynthesis	biological_process
GRMZM2G013342	GO:0015979	photosynthesis	biological_process
GRMZM2G024150	GO:0015979	photosynthesis	biological_process
GRMZM2G120652	GO:0015994	chlorophyll metabolic process	biological_process
GRMZM2G038487	GO:0015995	chlorophyll biosynthetic process	biological_process
GRMZM2G171390	GO:0015995	chlorophyll biosynthetic process	biological_process
GRMZM2G098545	GO:0015996	chlorophyll catabolic process	biological_process
GRMZM2G005859	GO:0016020	membrane	cellular_component
GRMZM2G010884	GO:0016020	membrane	cellular_component
GRMZM2G013342	GO:0016020	membrane	cellular_component
GRMZM2G024150	GO:0016020	membrane	cellular_component
GRMZM2G096365	GO:0016020	membrane	cellular_component
GRMZM2G111200	GO:0016020	membrane	cellular_component
GRMZM2G173669	GO:0016020	membrane	cellular_component
GRMZM2G310569	GO:0016020	membrane	cellular_component
GRMZM2G096365	GO:0016021	integral component of membrane	cellular_component
GRMZM2G173669	GO:0016021	integral component of membrane	cellular_component
GRMZM2G310569	GO:0016021	integral component of membrane	cellular_component
GRMZM2G322593	GO:0016021	integral component of membrane	cellular_component
GRMZM2G144196	GO:0016117	carotenoid biosynthetic process	biological_process
GRMZM2G038487	GO:0016491	oxidoreductase activity	molecular_function
GRMZM2G122793	GO:0016491	oxidoreductase activity	molecular_function
GRMZM2G171390	GO:0016491	oxidoreductase activity	molecular_function
GRMZM2G038487	GO:0016705	oxidoreductase activity, acting on paired donors, with incorporation or reduction of molecular oxygen	molecular_function
GRMZM2G171390	GO:0016705	oxidoreductase activity, acting on paired donors, with incorporation or reduction of molecular oxygen	molecular_function
GRMZM2G122793	GO:0016730	oxidoreductase activity, acting on iron-sulfur proteins as donors	molecular_function
GRMZM2G111200	GO:0016787	hydrolase activity	molecular_function
GRMZM2G113325	GO:0016829	lyase activity	molecular_function
GRMZM2G144196	GO:0016987	sigma factor activity	molecular_function
GRMZM2G122793	GO:0019252	starch biosynthetic process	biological_process
GRMZM2G144196	GO:0019288	isopentenyl diphosphate biosynthetic process, methylerythritol 4-phosphate pathway	biological_process
GRMZM2G010884	GO:0019344	cysteine biosynthetic process	biological_process
GRMZM2G144196	GO:0030154	cell differentiation	biological_process
GRMZM2G122793	GO:0030385	ferredoxin:thioredoxin reductase activity	molecular_function
GRMZM2G144196	GO:0034660	ncRNA metabolic process	biological_process
GRMZM2G120652	GO:0042538	hyperosmotic salinity response	biological_process
GRMZM2G038487	GO:0042651	thylakoid membrane	cellular_component
GRMZM2G171390	GO:0042651	thylakoid membrane	cellular_component
GRMZM2G120652	GO:0042803	protein homodimerization activity	molecular_function
GRMZM2G120652	GO:0042819	vitamin B6 biosynthetic process	biological_process
GRMZM2G120652	GO:0042823	pyridoxal phosphate biosynthetic process	biological_process
GRMZM2G122793	GO:0043085	positive regulation of catalytic activity	biological_process
GRMZM2G144196	GO:0045893	positive regulation of transcription, DNA-templated	biological_process
GRMZM2G010884	GO:0046872	metal ion binding	molecular_function
GRMZM2G038487	GO:0046872	metal ion binding	molecular_function
GRMZM2G122793	GO:0046872	metal ion binding	molecular_function
GRMZM2G171390	GO:0046872	metal ion binding	molecular_function
GRMZM2G120652	GO:0046982	protein heterodimerization activity	molecular_function
GRMZM2G038487	GO:0051536	iron-sulfur cluster binding	molecular_function
GRMZM2G122793	GO:0051536	iron-sulfur cluster binding	molecular_function
GRMZM2G171390	GO:0051536	iron-sulfur cluster binding	molecular_function
GRMZM2G038487	GO:0051537	2 iron, 2 sulfur cluster binding	molecular_function
GRMZM2G171390	GO:0051537	2 iron, 2 sulfur cluster binding	molecular_function
GRMZM2G122793	GO:0051539	4 iron, 4 sulfur cluster binding	molecular_function
GRMZM2G096365	GO:0055085	transmembrane transport	biological_process
GRMZM2G310569	GO:0055085	transmembrane transport	biological_process
GRMZM2G038487	GO:0055114	oxidation-reduction process	biological_process
GRMZM2G122793	GO:0055114	oxidation-reduction process	biological_process
GRMZM2G171390	GO:0055114	oxidation-reduction process	biological_process
GRMZM2G173669	GO:0071215	cellular response to abscisic acid stimulus	biological_process
GRMZM2G173669	GO:0071446	cellular response to salicylic acid stimulus	biological_process
GRMZM2G173669	GO:0071470	cellular response to osmotic stress	biological_process
GRMZM2G144196	GO:0071482	cellular response to light stimulus	biological_process
GRMZM2G144196	GO:0090351	seedling development	biological_process
