# Supplementary material for: Identification of Photosynthesis-Associated C4 Candidate Genes through Comparative Leaf Gradient Transcriptome in Multiple Lineages of C3 and C4 Species
Source: PLoS One. 2015 Oct 14;10(10):e0140629. doi: 10.1371/journal.pone.0140629 (PMC4605685; doi:10.1371/journal.pone.0140629)
Supplement: S7 Table — (XLSX) [file pone.0140629.s025.xlsx]

## Sheet: edit1
Gene.stable.ID	GO.term.accession	GO.term.name	GO.domain
GRMZM2G030240	GO:0008150	biological_process	biological_process
GRMZM2G004006	GO:0008150	biological_process	biological_process
GRMZM2G098545	GO:0008150	biological_process	biological_process
GRMZM2G078118	GO:0008150	biological_process	biological_process
GRMZM2G312910	GO:0016117	carotenoid biosynthetic process	biological_process
GRMZM2G161295	GO:0030003	cellular cation homeostasis	biological_process
GRMZM2G162233	GO:0030003	cellular cation homeostasis	biological_process
GRMZM2G038487	GO:0015995	chlorophyll biosynthetic process	biological_process
GRMZM2G162233	GO:0015995	chlorophyll biosynthetic process	biological_process
GRMZM2G098545	GO:0015996	chlorophyll catabolic process	biological_process
GRMZM2G161295	GO:0070838	divalent metal ion transport	biological_process
GRMZM2G162233	GO:0070838	divalent metal ion transport	biological_process
GRMZM2G004006	GO:0019761	glucosinolate biosynthetic process	biological_process
GRMZM2G178775	GO:0019288	isopentenyl diphosphate biosynthetic process, methylerythritol 4-phosphate pathway	biological_process
GRMZM2G161295	GO:0019288	isopentenyl diphosphate biosynthetic process, methylerythritol 4-phosphate pathway	biological_process
GRMZM2G140917	GO:0009244	lipopolysaccharide core region biosynthetic process	biological_process
GRMZM2G162233	GO:0000023	maltose metabolic process	biological_process
GRMZM2G440459	GO:0008152	metabolic process	biological_process
GRMZM2G367638	GO:0008152	metabolic process	biological_process
GRMZM2G326270	GO:0008152	metabolic process	biological_process
GRMZM2G066636	GO:0008152	metabolic process	biological_process
GRMZM2G312910	GO:0010264	myo-inositol hexakisphosphate biosynthetic process	biological_process
GRMZM2G038487	GO:0055114	oxidation-reduction process	biological_process
GRMZM2G060079	GO:0055114	oxidation-reduction process	biological_process
GRMZM2G178775	GO:0006098	pentose-phosphate shunt	biological_process
GRMZM2G162233	GO:0006098	pentose-phosphate shunt	biological_process
GRMZM2G131286	GO:0016310	phosphorylation	biological_process
GRMZM2G162233	GO:0009853	photorespiration	biological_process
GRMZM2G312910	GO:0015979	photosynthesis	biological_process
GRMZM2G162233	GO:0015979	photosynthesis	biological_process
GRMZM2G162233	GO:0019684	photosynthesis, light reaction	biological_process
GRMZM2G162233	GO:0009773	photosynthetic electron transport in photosystem I	biological_process
GRMZM2G178775	GO:0010207	photosystem II assembly	biological_process
GRMZM2G322593	GO:0006508	proteolysis	biological_process
GRMZM2G098545	GO:0006508	proteolysis	biological_process
GRMZM2G111200	GO:0006508	proteolysis	biological_process
GRMZM2G161295	GO:0006979	response to oxidative stress	biological_process
GRMZM2G162233	GO:0006364	rRNA processing	biological_process
GRMZM2G162233	GO:0019252	starch biosynthetic process	biological_process
GRMZM2G004006	GO:0010103	stomatal complex morphogenesis	biological_process
GRMZM2G161295	GO:0010027	thylakoid membrane organization	biological_process
GRMZM2G030240	GO:0009507	chloroplast	cellular_component
GRMZM2G004006	GO:0009507	chloroplast	cellular_component
GRMZM2G131286	GO:0009507	chloroplast	cellular_component
GRMZM2G178775	GO:0009507	chloroplast	cellular_component
GRMZM2G004880	GO:0009507	chloroplast	cellular_component
GRMZM2G312910	GO:0009507	chloroplast	cellular_component
GRMZM2G161295	GO:0009507	chloroplast	cellular_component
GRMZM2G162233	GO:0009507	chloroplast	cellular_component
GRMZM2G078118	GO:0009507	chloroplast	cellular_component
GRMZM2G412229	GO:0009507	chloroplast	cellular_component
GRMZM2G312910	GO:0009941	chloroplast envelope	cellular_component
GRMZM2G038487	GO:0009706	chloroplast inner membrane	cellular_component
GRMZM2G131286	GO:0009570	chloroplast stroma	cellular_component
GRMZM2G312910	GO:0009570	chloroplast stroma	cellular_component
GRMZM2G178775	GO:0009534	chloroplast thylakoid	cellular_component
GRMZM2G312910	GO:0009534	chloroplast thylakoid	cellular_component
GRMZM2G004006	GO:0009543	chloroplast thylakoid lumen	cellular_component
GRMZM2G098545	GO:0009535	chloroplast thylakoid membrane	cellular_component
GRMZM2G178775	GO:0009535	chloroplast thylakoid membrane	cellular_component
GRMZM2G312910	GO:0009535	chloroplast thylakoid membrane	cellular_component
GRMZM2G161295	GO:0009535	chloroplast thylakoid membrane	cellular_component
GRMZM2G162233	GO:0009535	chloroplast thylakoid membrane	cellular_component
GRMZM2G078118	GO:0009535	chloroplast thylakoid membrane	cellular_component
GRMZM2G167892	GO:0005783	endoplasmic reticulum	cellular_component
GRMZM2G140917	GO:0005783	endoplasmic reticulum	cellular_component
GRMZM2G039978	GO:0016021	integral component of membrane	cellular_component
GRMZM2G322593	GO:0016021	integral component of membrane	cellular_component
GRMZM2G005859	GO:0016020	membrane	cellular_component
GRMZM2G039978	GO:0016020	membrane	cellular_component
GRMZM2G178775	GO:0016020	membrane	cellular_component
GRMZM2G111200	GO:0016020	membrane	cellular_component
GRMZM2G162233	GO:0010598	NAD(P)H dehydrogenase complex (plastoquinone)	cellular_component
GRMZM2G039978	GO:0005886	plasma membrane	cellular_component
GRMZM2G140917	GO:0005886	plasma membrane	cellular_component
GRMZM2G004006	GO:0009536	plastid	cellular_component
GRMZM2G131286	GO:0009536	plastid	cellular_component
GRMZM2G004006	GO:0009579	thylakoid	cellular_component
GRMZM2G004006	GO:0031977	thylakoid lumen	cellular_component
GRMZM2G038487	GO:0042651	thylakoid membrane	cellular_component
GRMZM2G344205	GO:0005773	vacuole	cellular_component
GRMZM2G038487	GO:0051537	2 iron, 2 sulfur cluster binding	molecular_function
GRMZM2G131286	GO:0005524	ATP binding	molecular_function
GRMZM2G004880	GO:0005524	ATP binding	molecular_function
GRMZM2G367638	GO:0003824	catalytic activity	molecular_function
GRMZM2G038487	GO:0010277	chlorophyllide a oxygenase [overall] activity	molecular_function
GRMZM2G440459	GO:0016787	hydrolase activity	molecular_function
GRMZM2G326270	GO:0016787	hydrolase activity	molecular_function
GRMZM2G066636	GO:0016787	hydrolase activity	molecular_function
GRMZM2G111200	GO:0016787	hydrolase activity	molecular_function
GRMZM2G038487	GO:0005506	iron ion binding	molecular_function
GRMZM2G038487	GO:0051536	iron-sulfur cluster binding	molecular_function
GRMZM2G131286	GO:0016301	kinase activity	molecular_function
GRMZM2G344205	GO:0008289	lipid binding	molecular_function
GRMZM2G038487	GO:0046872	metal ion binding	molecular_function
GRMZM2G111200	GO:0004222	metalloendopeptidase activity	molecular_function
GRMZM2G111200	GO:0008237	metallopeptidase activity	molecular_function
GRMZM2G131286	GO:0000166	nucleotide binding	molecular_function
GRMZM2G038487	GO:0016491	oxidoreductase activity	molecular_function
GRMZM2G060079	GO:0016491	oxidoreductase activity	molecular_function
GRMZM2G038487	GO:0016705	oxidoreductase activity, acting on paired donors, with incorporation or reduction of molecular oxygen	molecular_function
GRMZM2G060079	GO:0016706	oxidoreductase activity, acting on paired donors, with incorporation or reduction of molecular oxygen, 2-oxoglutarate as one donor, and incorporation of one atom each of oxygen into both donors	molecular_function
GRMZM2G322593	GO:0008233	peptidase activity	molecular_function
GRMZM2G098545	GO:0008233	peptidase activity	molecular_function
GRMZM2G111200	GO:0008233	peptidase activity	molecular_function
GRMZM2G326270	GO:0008967	phosphoglycolate phosphatase activity	molecular_function
GRMZM2G131286	GO:0016776	phosphotransferase activity, phosphate group as acceptor	molecular_function
GRMZM2G004880	GO:0016776	phosphotransferase activity, phosphate group as acceptor	molecular_function
GRMZM2G047002	GO:0005515	protein binding	molecular_function
GRMZM2G098545	GO:0005515	protein binding	molecular_function
GRMZM2G056093	GO:0005515	protein binding	molecular_function
GRMZM2G312910	GO:0005515	protein binding	molecular_function
GRMZM2G131286	GO:0004674	protein serine/threonine kinase activity	molecular_function
GRMZM2G004880	GO:0004674	protein serine/threonine kinase activity	molecular_function
GRMZM2G322593	GO:0004252	serine-type endopeptidase activity	molecular_function
GRMZM2G131286	GO:0016740	transferase activity	molecular_function
GRMZM2G131286	GO:0016772	transferase activity, transferring phosphorus-containing groups	molecular_function
GRMZM2G004880	GO:0016772	transferase activity, transferring phosphorus-containing groups	molecular_function
GRMZM2G140917	GO:0016772	transferase activity, transferring phosphorus-containing groups	molecular_function
